# Supplementary material for: 8-[(1E)-1-(2-Aminophenyl­iminio)eth­yl]-2-oxo-2H-chromen-7-olate
Source: Acta Crystallogr Sect E Struct Rep Online. 2010 Jun 26;66(Pt 7):o1796. doi: 10.1107/S1600536810023093 (PMC3006678; doi:10.1107/S1600536810023093)
Supplement: Supplementary file 1 [file e-66-o1796-sup1.cif]

##############################################################################
###                                                                        ###
###        Electronic paper (Acta Crystallographica Section E)             ###
###                                                                        ###
##############################################################################
#                                                                            #
# This CIF contains the data in a paper accepted for publication in Acta     #
# Crystallographica Section E. It conforms to the requirements of Notes      #
# for Authors for Section E, and has been peer reviewed under the auspices   #
# of the IUCr Commission on Journals.                                        #
#                                                                            #
# Full details of the Crystallographic Information File format               #
# are given in the paper "The Crystallographic Information File (CIF):       #
# a New Standard Archive File for Crystallography" by S. R. Hall, F. H.      #
# Allen and I. D. Brown [Acta Cryst. (1991), A47, 655-685].                  #
#                                                                            #
# The current version of the core CIF dictionary is obtainable from          #
# ftp://ftp.iucr.org/pub/cif_core.dic. The current version number is 2.4.    #
#                                                                            #
# Software is freely available for graphical display of the structure(s) in  #
# this CIF.  For information consult the CIF home page http://www.iucr.org/  #
# cif/home.html                                                              #
#                                                                            #
# This file may be used for bona fide research purposes within the           #
# scientific community so long as proper attribution is given to the journal # 
# article from which it was obtained.                                        #
#                                                                            #
##############################################################################
                                             
data_I
_audit_creation_method     SHELXL-97
_chemical_name_systematic
;
8-[(1<i>E</i>)-1-(2-Aminophenyliminio)ethyl]-2-oxo-2<i>H</i>-chromen-7-olate
;
_chemical_name_common     ?
_chemical_formula_moiety     'C17 H14 N2 O3'
_chemical_formula_sum     'C17 H14 N2 O3'
_chemical_formula_iupac     'C17 H14 N2 O3'
_chemical_formula_weight     294.30
_chemical_melting_point     ?
_symmetry_cell_setting     orthorhombic
_symmetry_space_group_name_H-M     'P b c a'
_symmetry_space_group_name_Hall     '-P 2ac 2ab'
loop_
    _symmetry_equiv_pos_as_xyz
    'x, y, z'
    '-x+1/2, -y, z+1/2'
    'x+1/2, -y+1/2, -z'
    '-x, y+1/2, -z+1/2'
    '-x, -y, -z'
    'x-1/2, y, -z-1/2'
    '-x-1/2, y-1/2, z'
    'x, -y-1/2, z-1/2'
_cell_length_a     7.5462(3)
_cell_length_b     18.9324(11)
_cell_length_c     20.0445(9)
_cell_angle_alpha     90.00
_cell_angle_beta     90.00
_cell_angle_gamma     90.00
_cell_volume     2863.7(2)
_cell_formula_units_Z     8
_cell_measurement_reflns_used     25561
_cell_measurement_theta_min     2.03
_cell_measurement_theta_max     26.72
_cell_measurement_temperature     296
_exptl_crystal_description     'prism'
_exptl_crystal_colour     'yellow'
_exptl_crystal_size_max     0.44
_exptl_crystal_size_mid     0.29
_exptl_crystal_size_min     0.20
_exptl_crystal_density_diffrn     1.365
_exptl_crystal_density_meas     ?
_exptl_crystal_density_method     'not measured'
_exptl_crystal_F_000     1232
_exptl_absorpt_coefficient_mu     0.095
_exptl_absorpt_correction_type     integration
_exptl_absorpt_process_details     '(X-RED32; Stoe & Cie, 2002)'
_exptl_absorpt_correction_T_min     0.9623
_exptl_absorpt_correction_T_max     0.9836
_exptl_special_details
;
;
_diffrn_ambient_temperature     296
_diffrn_radiation_type     MoK\a
_diffrn_radiation_wavelength     0.71073
_diffrn_radiation_source     'fine-focus sealed tube'
_diffrn_radiation_monochromator     graphite
_diffrn_measurement_device_type     'Stoe IPDS 2'
_diffrn_measurement_method     'rotation method'
_diffrn_detector_area_resol_mean     ?
_diffrn_reflns_number     25561
_diffrn_reflns_av_R_equivalents     0.0394
_diffrn_reflns_av_sigmaI/netI     0.0241
_diffrn_reflns_theta_min     2.03
_diffrn_reflns_theta_max     26.24
_diffrn_reflns_theta_full     26.24
_diffrn_measured_fraction_theta_max     0.992
_diffrn_measured_fraction_theta_full     0.992
_diffrn_reflns_limit_h_min     -9
_diffrn_reflns_limit_h_max     9
_diffrn_reflns_limit_k_min     -23
_diffrn_reflns_limit_k_max     23
_diffrn_reflns_limit_l_min     -24
_diffrn_reflns_limit_l_max     24
_diffrn_standards_number     0
_diffrn_standards_interval_count     0
_diffrn_standards_interval_time     0
_diffrn_standards_decay_%     0
_refine_special_details
;
Refinement of <i>F</i>^2^ against ALL reflections. The weighted <i>R</i>-factor
<i>wR</i> and goodness of fit <i>S</i> are based on <i>F</i>^2^, conventional
<i>R</i>-factors <i>R</i> are based on <i>F</i>, with <i>F</i> set to zero for
negative <i>F</i>^2^. The threshold expression of <i>F</i>^2^ >
\s(<i>F</i>^2^) is used only for calculating <i>R</i>-factors(gt) <i>etc</i>.
and is not relevant to the choice of reflections for refinement.
<i>R</i>-factors based on <i>F</i>^2^ are statistically about twice as large
as those based on <i>F</i>, and <i>R</i>- factors based on ALL data will be
even larger.
;
_reflns_number_total     2868
_reflns_number_gt     1972
_reflns_threshold_expression     I>2\s(I)
_refine_ls_structure_factor_coef     Fsqd
_refine_ls_matrix_type     full
_refine_ls_R_factor_all     0.0689
_refine_ls_R_factor_gt     0.0375
_refine_ls_wR_factor_gt     0.0849
_refine_ls_wR_factor_ref     0.0953
_refine_ls_goodness_of_fit_ref     1.003
_refine_ls_restrained_S_all     1.006
_refine_ls_number_reflns     2868
_refine_ls_number_parameters     212
_refine_ls_number_restraints     1
_refine_ls_hydrogen_treatment     mixed
_refine_ls_weighting_scheme     calc
_refine_ls_weighting_details
                'calc w=1/[\s^2^(Fo^2^)+(0.0515P)^2^+] where P=(Fo^2^+2Fc^2^)/3'
_atom_sites_solution_hydrogens     geom
_atom_sites_solution_primary     direct
_atom_sites_solution_secondary     difmap
_refine_ls_shift/su_max     0.000
_refine_ls_shift/su_mean     0.000
_refine_diff_density_max     0.106
_refine_diff_density_min     -0.149
_refine_ls_extinction_method     none
_refine_ls_extinction_coef     ?
loop_
    _atom_type_symbol
    _atom_type_description
    _atom_type_scat_dispersion_real
    _atom_type_scat_dispersion_imag
    _atom_type_scat_source
    'C' 'C' 0.0033 0.0016
                         'International Tables Vol C Tables 4.2.6.8 and 6.1.1.4'
    'H' 'H' 0.0000 0.0000
                         'International Tables Vol C Tables 4.2.6.8 and 6.1.1.4'
    'N' 'N' 0.0061 0.0033
                         'International Tables Vol C Tables 4.2.6.8 and 6.1.1.4'
    'O' 'O' 0.0106 0.0060
                         'International Tables Vol C Tables 4.2.6.8 and 6.1.1.4'
_computing_data_collection     'X-AREA (Stoe & Cie, 2002)'
_computing_cell_refinement     'X-AREA (Stoe & Cie, 2002)'
_computing_data_reduction     'X-RED32 (Stoe & Cie, 2002)'
_computing_structure_solution     'SHELXS97 (Sheldrick, 2008)'
_computing_structure_refinement     'SHELXL97 (Sheldrick, 2008)'
_computing_molecular_graphics     'ORTEP-3 for Windows (Farrugia, 1997)'
_computing_publication_material     'WinGX (Farrugia, 1999)'
loop_
    _atom_site_type_symbol
    _atom_site_label
    _atom_site_fract_x
    _atom_site_fract_y
    _atom_site_fract_z
    _atom_site_U_iso_or_equiv
    _atom_site_adp_type
    _atom_site_calc_flag
    _atom_site_refinement_flags
    _atom_site_occupancy
    _atom_site_disorder_assembly
    _atom_site_disorder_group
    C C1 0.3733(2) 0.81253(7) 0.38471(7) 0.0462(4) Uani d . 1 . .
    C C2 0.5193(2) 0.83854(7) 0.41971(8) 0.0487(4) Uani d . 1 . .
    C C3 0.4876(2) 0.89106(8) 0.46724(8) 0.0584(4) Uani d . 1 . .
    H H3 0.5822 0.9095 0.4914 0.070 Uiso calc R 1 . .
    C C4 0.3197(3) 0.91605(8) 0.47909(9) 0.0632(5) Uani d . 1 . .
    H H4 0.3019 0.9507 0.5113 0.076 Uiso calc R 1 . .
    C C5 0.1777(3) 0.89021(9) 0.44379(9) 0.0646(5) Uani d . 1 . .
    H H5 0.0642 0.9073 0.4519 0.077 Uiso calc R 1 . .
    C C6 0.2051(2) 0.83870(8) 0.39613(9) 0.0581(4) Uani d . 1 . .
    H H6 0.1098 0.8215 0.3716 0.070 Uiso calc R 1 . .
    C C7 0.44310(18) 0.69702(7) 0.33766(7) 0.0446(3) Uani d . 1 . .
    C C8 0.4588(2) 0.66606(8) 0.40572(8) 0.0602(4) Uani d . 1 . .
    H H8A 0.4121 0.6987 0.4379 0.072 Uiso calc R 1 . .
    H H8B 0.5813 0.6569 0.4154 0.072 Uiso calc R 1 . .
    H H8C 0.3932 0.6227 0.4077 0.072 Uiso calc R 1 . .
    C C9 0.47034(19) 0.65822(7) 0.27529(7) 0.0442(3) Uani d . 1 . .
    C C10 0.4368(2) 0.69219(7) 0.21251(8) 0.0491(4) Uani d . 1 . .
    C C11 0.4623(2) 0.65452(8) 0.15220(8) 0.0584(4) Uani d . 1 . .
    H H11 0.4402 0.6767 0.1117 0.070 Uiso calc R 1 . .
    C C12 0.5186(2) 0.58675(8) 0.15284(9) 0.0587(4) Uani d . 1 . .
    H H12 0.5332 0.5630 0.1126 0.070 Uiso calc R 1 . .
    C C13 0.5555(2) 0.55134(7) 0.21273(8) 0.0525(4) Uani d . 1 . .
    C C14 0.53174(19) 0.58766(7) 0.27212(8) 0.0455(4) Uani d . 1 . .
    C C15 0.6172(2) 0.48034(8) 0.21610(10) 0.0641(5) Uani d . 1 . .
    H H15 0.6307 0.4548 0.1768 0.077 Uiso calc R 1 . .
    C C16 0.6561(2) 0.44943(8) 0.27412(10) 0.0671(5) Uani d . 1 . .
    H H16 0.6943 0.4027 0.2746 0.081 Uiso calc R 1 . .
    C C17 0.6397(2) 0.48719(7) 0.33552(10) 0.0588(4) Uani d . 1 . .
    N N1 0.39971(17) 0.76316(6) 0.33146(7) 0.0488(3) Uani d D 1 . .
    N N2 0.68956(19) 0.81302(8) 0.41013(8) 0.0631(4) Uani d . 1 . .
    O O1 0.38245(16) 0.75749(5) 0.20935(6) 0.0603(3) Uani d . 1 . .
    O O2 0.67878(17) 0.46798(5) 0.39135(7) 0.0735(4) Uani d . 1 . .
    O O3 0.57044(14) 0.55503(5) 0.33133(5) 0.0541(3) Uani d . 1 . .
    H H1 0.390(3) 0.7742(10) 0.2853(8) 0.087(6) Uiso d D 1 . .
    H H2A 0.715(2) 0.7907(9) 0.3703(10) 0.071(5) Uiso d . 1 . .
    H H2B 0.772(3) 0.8469(11) 0.4178(11) 0.099(7) Uiso d . 1 . .
loop_
    _atom_site_aniso_label
    _atom_site_aniso_U_11
    _atom_site_aniso_U_22
    _atom_site_aniso_U_33
    _atom_site_aniso_U_12
    _atom_site_aniso_U_13
    _atom_site_aniso_U_23
    C1 0.0615(9) 0.0363(7) 0.0409(9) -0.0009(6) 0.0025(7) 0.0007(6)
    C2 0.0586(9) 0.0435(7) 0.0439(9) -0.0018(7) 0.0053(7) -0.0002(6)
    C3 0.0700(11) 0.0557(8) 0.0494(10) -0.0061(8) 0.0042(8) -0.0116(7)
    C4 0.0844(13) 0.0537(9) 0.0515(10) 0.0048(8) 0.0143(9) -0.0090(7)
    C5 0.0651(10) 0.0662(10) 0.0623(12) 0.0133(8) 0.0086(9) -0.0029(9)
    C6 0.0586(10) 0.0577(9) 0.0579(11) 0.0039(7) -0.0008(8) -0.0007(8)
    C7 0.0490(8) 0.0393(7) 0.0454(9) -0.0045(6) -0.0014(7) 0.0024(6)
    C8 0.0889(12) 0.0459(8) 0.0459(10) 0.0056(8) 0.0010(9) 0.0037(7)
    C9 0.0483(8) 0.0397(7) 0.0446(9) -0.0056(6) -0.0026(6) -0.0011(6)
    C10 0.0563(9) 0.0455(7) 0.0454(9) -0.0067(6) -0.0048(7) 0.0001(6)
    C11 0.0734(11) 0.0588(9) 0.0431(10) -0.0053(8) -0.0043(8) -0.0011(7)
    C12 0.0681(10) 0.0594(9) 0.0486(11) -0.0077(8) 0.0003(8) -0.0134(7)
    C13 0.0544(9) 0.0465(8) 0.0565(11) -0.0054(6) -0.0008(7) -0.0097(7)
    C14 0.0474(8) 0.0411(7) 0.0480(10) -0.0076(6) -0.0040(7) 0.0001(6)
    C15 0.0686(11) 0.0489(8) 0.0749(13) -0.0011(8) -0.0002(10) -0.0181(8)
    C16 0.0724(11) 0.0416(8) 0.0874(15) 0.0047(7) -0.0082(10) -0.0091(9)
    C17 0.0586(10) 0.0384(7) 0.0795(14) -0.0011(7) -0.0101(9) 0.0018(8)
    N1 0.0667(8) 0.0393(6) 0.0403(8) 0.0007(5) -0.0026(6) -0.0012(5)
    N2 0.0562(8) 0.0674(9) 0.0659(10) -0.0034(7) 0.0055(8) -0.0179(8)
    O1 0.0862(8) 0.0476(6) 0.0472(7) 0.0064(5) -0.0074(6) 0.0060(5)
    O2 0.0904(9) 0.0482(6) 0.0820(10) 0.0054(6) -0.0181(8) 0.0106(6)
    O3 0.0671(7) 0.0391(5) 0.0560(7) 0.0035(5) -0.0068(5) 0.0008(5)
_geom_special_details
;
All e.s.d.'s (except the e.s.d. in the dihedral angle between two l.s. planes)
are estimated using the full covariance matrix. The cell e.s.d.'s are taken
into account individually in the estimation of e.s.d.'s in distances, angles
and torsion angles; correlations between e.s.d.'s in cell parameters are only
used when they are defined by crystal symmetry. An approximate (isotropic)
treatment of cell e.s.d.'s is used for estimating e.s.d.'s involving l.s.
planes.
;
loop_
    _geom_bond_atom_site_label_1
    _geom_bond_atom_site_label_2
    _geom_bond_site_symmetry_2
    _geom_bond_distance
    _geom_bond_publ_flag
    C1 C6 . 1.381(2) ?
    C1 C2 . 1.396(2) ?
    C1 N1 . 1.4327(18) ?
    C2 N2 . 1.386(2) ?
    C2 C3 . 1.398(2) ?
    C3 C4 . 1.373(2) ?
    C3 H3 . 0.9300 ?
    C4 C5 . 1.374(3) ?
    C4 H4 . 0.9300 ?
    C5 C6 . 1.381(2) ?
    C5 H5 . 0.9300 ?
    C6 H6 . 0.9300 ?
    C7 N1 . 1.3004(17) ?
    C7 C9 . 1.464(2) ?
    C7 C8 . 1.490(2) ?
    C8 H8A . 0.9600 ?
    C8 H8B . 0.9600 ?
    C8 H8C . 0.9600 ?
    C9 C14 . 1.4153(19) ?
    C9 C10 . 1.436(2) ?
    C10 O1 . 1.3040(17) ?
    C10 C11 . 1.417(2) ?
    C11 C12 . 1.351(2) ?
    C11 H11 . 0.9300 ?
    C12 C13 . 1.403(2) ?
    C12 H12 . 0.9300 ?
    C13 C14 . 1.386(2) ?
    C13 C15 . 1.424(2) ?
    C14 O3 . 1.3695(17) ?
    C15 C16 . 1.334(2) ?
    C15 H15 . 0.9300 ?
    C16 C17 . 1.429(3) ?
    C16 H16 . 0.9300 ?
    C17 O2 . 1.213(2) ?
    C17 O3 . 1.3893(17) ?
    N1 H1 . 0.952(15) ?
    N2 H2A . 0.92(2) ?
    N2 H2B . 0.91(2) ?
loop_
    _geom_angle_atom_site_label_1
    _geom_angle_atom_site_label_2
    _geom_angle_atom_site_label_3
    _geom_angle_site_symmetry_1
    _geom_angle_site_symmetry_3
    _geom_angle
    _geom_angle_publ_flag
    C6 C1 C2 . . 121.01(14) ?
    C6 C1 N1 . . 119.04(14) ?
    C2 C1 N1 . . 119.65(13) ?
    N2 C2 C1 . . 122.62(14) ?
    N2 C2 C3 . . 120.05(15) ?
    C1 C2 C3 . . 117.31(14) ?
    C4 C3 C2 . . 121.38(16) ?
    C4 C3 H3 . . 119.3 ?
    C2 C3 H3 . . 119.3 ?
    C3 C4 C5 . . 120.51(15) ?
    C3 C4 H4 . . 119.7 ?
    C5 C4 H4 . . 119.7 ?
    C4 C5 C6 . . 119.43(16) ?
    C4 C5 H5 . . 120.3 ?
    C6 C5 H5 . . 120.3 ?
    C5 C6 C1 . . 120.36(16) ?
    C5 C6 H6 . . 119.8 ?
    C1 C6 H6 . . 119.8 ?
    N1 C7 C9 . . 115.89(13) ?
    N1 C7 C8 . . 119.11(13) ?
    C9 C7 C8 . . 124.99(12) ?
    C7 C8 H8A . . 109.5 ?
    C7 C8 H8B . . 109.5 ?
    H8A C8 H8B . . 109.5 ?
    C7 C8 H8C . . 109.5 ?
    H8A C8 H8C . . 109.5 ?
    H8B C8 H8C . . 109.5 ?
    C14 C9 C10 . . 116.18(13) ?
    C14 C9 C7 . . 123.89(13) ?
    C10 C9 C7 . . 119.92(12) ?
    O1 C10 C11 . . 118.60(14) ?
    O1 C10 C9 . . 121.51(13) ?
    C11 C10 C9 . . 119.89(13) ?
    C12 C11 C10 . . 120.84(16) ?
    C12 C11 H11 . . 119.6 ?
    C10 C11 H11 . . 119.6 ?
    C11 C12 C13 . . 121.61(15) ?
    C11 C12 H12 . . 119.2 ?
    C13 C12 H12 . . 119.2 ?
    C14 C13 C12 . . 118.17(13) ?
    C14 C13 C15 . . 118.01(16) ?
    C12 C13 C15 . . 123.82(16) ?
    O3 C14 C13 . . 119.53(13) ?
    O3 C14 C9 . . 117.17(13) ?
    C13 C14 C9 . . 123.30(14) ?
    C16 C15 C13 . . 121.81(16) ?
    C16 C15 H15 . . 119.1 ?
    C13 C15 H15 . . 119.1 ?
    C15 C16 C17 . . 120.82(15) ?
    C15 C16 H16 . . 119.6 ?
    C17 C16 H16 . . 119.6 ?
    O2 C17 O3 . . 115.12(15) ?
    O2 C17 C16 . . 128.58(15) ?
    O3 C17 C16 . . 116.29(16) ?
    C7 N1 C1 . . 126.31(13) ?
    C7 N1 H1 . . 108.9(11) ?
    C1 N1 H1 . . 124.8(11) ?
    C2 N2 H2A . . 118.0(11) ?
    C2 N2 H2B . . 111.5(13) ?
    H2A N2 H2B . . 109.3(17) ?
    C14 O3 C17 . . 123.35(13) ?
loop_
    _geom_torsion_atom_site_label_1
    _geom_torsion_atom_site_label_2
    _geom_torsion_atom_site_label_3
    _geom_torsion_atom_site_label_4
    _geom_torsion_site_symmetry_1
    _geom_torsion_site_symmetry_2
    _geom_torsion_site_symmetry_3
    _geom_torsion_site_symmetry_4
    _geom_torsion
    _geom_torsion_publ_flag
    C6 C1 C2 N2 . . . . 179.24(15) ?
    N1 C1 C2 N2 . . . . -7.1(2) ?
    C6 C1 C2 C3 . . . . 1.0(2) ?
    N1 C1 C2 C3 . . . . 174.61(13) ?
    N2 C2 C3 C4 . . . . -178.25(16) ?
    C1 C2 C3 C4 . . . . 0.0(2) ?
    C2 C3 C4 C5 . . . . -0.5(3) ?
    C3 C4 C5 C6 . . . . 0.0(3) ?
    C4 C5 C6 C1 . . . . 1.0(3) ?
    C2 C1 C6 C5 . . . . -1.5(2) ?
    N1 C1 C6 C5 . . . . -175.19(14) ?
    N1 C7 C9 C14 . . . . 174.71(14) ?
    C8 C7 C9 C14 . . . . -6.3(2) ?
    N1 C7 C9 C10 . . . . -4.4(2) ?
    C8 C7 C9 C10 . . . . 174.68(14) ?
    C14 C9 C10 O1 . . . . -178.93(14) ?
    C7 C9 C10 O1 . . . . 0.2(2) ?
    C14 C9 C10 C11 . . . . 1.2(2) ?
    C7 C9 C10 C11 . . . . -179.71(14) ?
    O1 C10 C11 C12 . . . . 179.96(15) ?
    C9 C10 C11 C12 . . . . -0.1(2) ?
    C10 C11 C12 C13 . . . . -0.7(3) ?
    C11 C12 C13 C14 . . . . 0.4(2) ?
    C11 C12 C13 C15 . . . . -179.15(16) ?
    C12 C13 C14 O3 . . . . -178.55(13) ?
    C15 C13 C14 O3 . . . . 1.0(2) ?
    C12 C13 C14 C9 . . . . 0.8(2) ?
    C15 C13 C14 C9 . . . . -179.68(14) ?
    C10 C9 C14 O3 . . . . 177.82(12) ?
    C7 C9 C14 O3 . . . . -1.3(2) ?
    C10 C9 C14 C13 . . . . -1.5(2) ?
    C7 C9 C14 C13 . . . . 179.41(14) ?
    C14 C13 C15 C16 . . . . -1.7(2) ?
    C12 C13 C15 C16 . . . . 177.81(17) ?
    C13 C15 C16 C17 . . . . -1.0(3) ?
    C15 C16 C17 O2 . . . . -175.59(18) ?
    C15 C16 C17 O3 . . . . 4.2(3) ?
    C9 C7 N1 C1 . . . . -177.28(14) ?
    C8 C7 N1 C1 . . . . 3.6(2) ?
    C6 C1 N1 C7 . . . . -112.84(17) ?
    C2 C1 N1 C7 . . . . 73.42(19) ?
    C13 C14 O3 C17 . . . . 2.5(2) ?
    C9 C14 O3 C17 . . . . -176.83(13) ?
    O2 C17 O3 C14 . . . . 174.78(14) ?
    C16 C17 O3 C14 . . . . -5.1(2) ?
loop_
    _geom_hbond_atom_site_label_D
    _geom_hbond_atom_site_label_H
    _geom_hbond_atom_site_label_A
    _geom_hbond_site_symmetry_A
    _geom_hbond_distance_DH
    _geom_hbond_distance_HA
    _geom_hbond_distance_DA
    _geom_hbond_angle_DHA
    N1 H1 O1 . 0.952(15) 1.556(16) 2.4534(17) 155.4(17)
    N2 H2A O1 6_656 0.92(2) 2.13(2) 2.9933(19) 154.7(15)
    N2 H2B O2 7_765 0.91(2) 2.37(2) 3.1203(19) 138.7(17)
    C5 H5 O2 7_665 0.93 2.48 3.242(2) 139
data_global
_journal_date_recd_electronic     2010-06-04
_journal_date_accepted     2010-06-15
_journal_name_full     'Acta Crystallographica, Section E'
_journal_year     2010
_journal_volume     66
_journal_issue      7
_journal_page_first     o1796
_journal_page_last     o1796
_journal_paper_category     QO
_journal_coeditor_code     GK2282
_publ_contact_author_name     'Elham Aazam'
_publ_contact_author_address
;
Department of Chemistry, Girls section
University of King Abdulaziz
PO Box 6171, Jeddah 21442
Saudi Arabia
;
_publ_contact_author_email     'wayfield8@yahoo.com'
_publ_contact_author_fax     ?
_publ_contact_author_phone     ?
_publ_section_title
;
8-[(1<i>E</i>)-1-(2-Aminophenyliminio)ethyl]-2-oxo-2<i>H</i>-chromen-7-olate
;
loop_
    _publ_author_name
    _publ_author_address
    'Aazam, E. S.'
;
Department of Chemistry, Girls Section
University of King Abdulaziz
PO Box 6171, Jeddah 21442
Saudi Arabia
;
    'El Husseiny, A. F.'
;
Department of Chemistry
Faculty of Science
Alexandria University
Egypt
;
    'Al-Amri, H. M.'
;
Department of Chemistry, Girls Section
University of King Abdulaziz
PO Box 6171, Jeddah 21442
Saudi Arabia
;
    'B\"uy\"ukg\"ung\"or, Orhan'
;
Department of Physics
Ondokuz May\?is University
TR-55139 Samsun
Turkey
;
