# Supplementary material for: 8-[(1E)-1-(2-Aminophenyl­iminio)eth­yl]-2-oxo-2H-chromen-7-olate
Source: Acta Crystallogr Sect E Struct Rep Online. 2010 Jun 26;66(Pt 7):o1796. doi: 10.1107/S1600536810023093 (PMC3006678; doi:10.1107/S1600536810023093)
Supplement: Supplementary file 2 [file e-66-o1796-Isup2.hkl]

#
# h,k,l, Fc-squared, Fo-squared, sigma(Fo-squared) and status flag
#
data_I
_shelx_title ' TEST STRUCTURE D:\DATA\ELHAM2_DENE\ELHAM2'
_shelx_refln_list_code          4
_shelx_F_calc_maximum      218.62
_exptl_crystal_F_000      1232.00
_reflns_d_resolution_high  0.8037
 
loop_
 _symmetry_equiv_pos_as_xyz
 'x, y, z'
 '-x+1/2, -y, z+1/2'
 'x+1/2, -y+1/2, -z'
 '-x, y+1/2, -z+1/2'
 '-x, -y, -z'
 'x-1/2, y, -z-1/2'
 '-x-1/2, y-1/2, z'
 'x, -y-1/2, z-1/2'
 
_cell_length_a     7.5462
_cell_length_b    18.9324
_cell_length_c    20.0445
_cell_angle_alpha  90.000
_cell_angle_beta   90.000
_cell_angle_gamma  90.000
 
_shelx_F_squared_multiplier     1.000
 
loop_
 _refln_index_h
 _refln_index_k
 _refln_index_l
 _refln_F_squared_calc
 _refln_F_squared_meas
 _refln_F_squared_sigma
 _refln_observed_status
   2   0   0    41054.40    38387.45    220.02 o
   4   0   0      466.99      406.14     11.57 o
   6   0   0      497.06      532.05     15.99 o
   8   0   0      148.12      142.92     14.08 o
   2   1   0    21613.60    20987.48    112.28 o
   4   1   0     5592.44     5549.36     37.49 o
   6   1   0      393.60      370.54      7.70 o
   8   1   0        5.70        9.02      9.20 o
   0   2   0      127.37      134.80     11.40 o
   2   2   0     2053.31     1999.37     16.37 o
   4   2   0        6.65       24.09      6.47 o
   6   2   0      400.54      366.53      7.83 o
   8   2   0        0.72        6.02     10.19 o
   2   3   0    10247.79    10206.26     64.00 o
   4   3   0    12343.88    12002.83     48.78 o
   6   3   0       96.66       90.87      8.37 o
   8   3   0        3.51        1.86      9.24 o
   0   4   0      367.19      320.80     11.35 o
   2   4   0     6050.93     6120.29     57.20 o
   4   4   0    12878.20    13128.34     58.84 o
   6   4   0      818.54      796.70     14.33 o
   8   4   0       16.55       24.56      9.99 o
   2   5   0     7658.30     7405.50     35.71 o
   4   5   0    12399.37    12665.86     62.69 o
   6   5   0     1254.57     1327.74     14.87 o
   8   5   0       93.37       67.73      8.64 o
   0   6   0     1803.15     1679.07     20.94 o
   2   6   0       58.41       44.71      6.16 o
   4   6   0      338.44      342.77      7.00 o
   6   6   0       41.10       43.39      6.47 o
   8   6   0        3.02       10.23      8.53 o
   2   7   0      964.63     1028.00      8.57 o
   4   7   0        0.38        9.31      6.38 o
   6   7   0        5.29       16.20      6.87 o
   8   7   0      234.81      209.31      9.86 o
   0   8   0    12461.98    13002.36    186.02 o
   2   8   0     1533.60     1647.74     11.83 o
   4   8   0      601.64      608.35      7.85 o
   6   8   0       41.40       46.85      6.58 o
   8   8   0      364.74      303.83     12.90 o
   2   9   0     4035.86     4006.75     36.83 o
   4   9   0      232.97      236.10      6.63 o
   6   9   0       15.53       17.53      6.93 o
   8   9   0       22.39       25.28      9.68 o
   0  10   0     1933.49     1981.12     45.80 o
   2  10   0      506.20      528.66      6.90 o
   4  10   0       23.09       24.87      5.95 o
   6  10   0       78.47       82.93      7.00 o
   8  10   0        0.23        9.43      9.75 o
   2  11   0      438.75      462.79      7.85 o
   4  11   0      137.30      136.37      7.02 o
   6  11   0       30.18       31.93      7.07 o
   8  11   0        3.70       13.60     10.46 o
   0  12   0     3360.60     3449.99     48.51 o
   2  12   0     1025.33     1006.68     10.01 o
   4  12   0      284.26      305.47      6.86 o
   6  12   0      107.03       97.34      7.67 o
   8  12   0       61.37       38.37     10.84 o
   2  13   0     2315.39     2354.28     23.13 o
   4  13   0      405.57      440.62      7.35 o
   6  13   0       85.97       88.83      7.98 o
   0  14   0     3523.00     3578.34     69.41 o
   2  14   0       47.56       47.53      5.99 o
   4  14   0      128.51      142.69      6.79 o
   6  14   0       43.62       43.43      7.35 o
   2  15   0       53.64       46.06      6.16 o
   4  15   0       24.32       35.78      6.58 o
   6  15   0       18.94       22.73      7.67 o
   0  16   0       31.93       37.70      9.84 o
   2  16   0       55.36       37.80      6.23 o
   4  16   0     1005.43      898.16      9.63 o
   6  16   0      178.91      154.29      8.61 o
   2  17   0      860.76      783.07      9.88 o
   4  17   0       31.17       21.91      7.05 o
   6  17   0       38.90       39.78      9.71 o
   0  18   0        4.87        5.24      9.54 o
   2  18   0      126.60      135.44      7.21 o
   4  18   0      117.02      110.10      8.16 o
   6  18   0        3.91        2.85     12.63 o
   2  19   0       94.14       86.33      7.49 o
   4  19   0        1.85        5.27      7.84 o
   0  20   0      643.23      562.68     12.40 o
   2  20   0      276.52      265.71      8.09 o
   4  20   0       12.96       33.26      8.19 o
   2  21   0       18.47       21.84      8.11 o
   4  21   0      114.59       93.85      9.09 o
   0  22   0       52.65       69.00     11.76 o
   2  22   0       21.90       35.06      7.94 o
   1   1   1      617.77      620.30      8.89 o
   2   1   1    21116.36    20687.04     87.41 o
   3   1   1     3185.49     3009.42     15.91 o
   4   1   1       79.37       92.41      4.62 o
   5   1   1       98.65       88.81      4.72 o
   6   1   1      117.38      124.53      5.15 o
   7   1   1       53.28       50.94      5.69 o
   8   1   1       26.69       25.81      6.29 o
   9   1   1       14.71       17.51      7.55 o
   0   2   1     7545.81     7544.93     83.86 o
   1   2   1     3253.84     3213.32     19.91 o
   2   2   1    43274.15    40660.06    228.58 o
   3   2   1        3.76        3.70      4.77 o
   4   2   1     2896.84     2924.62     16.63 o
   5   2   1      130.35      121.67      4.88 o
   6   2   1      256.07      256.56      5.68 o
   7   2   1        4.40       11.65      5.56 o
   8   2   1       63.17       64.28      6.67 o
   9   2   1        7.24        5.82      7.96 o
   1   3   1     3981.58     3981.75     14.99 o
   2   3   1    32001.46    31099.00    150.78 o
   3   3   1      184.94      163.21      5.04 o
   4   3   1     1003.16     1025.46      6.94 o
   5   3   1      110.07       96.55      5.06 o
   6   3   1     1242.59     1259.65     13.28 o
   7   3   1      119.41      113.49      6.09 o
   8   3   1      114.78      103.50      6.89 o
   9   3   1        2.96       10.35      7.29 o
   0   4   1       42.52       51.65      7.16 o
   1   4   1      483.65      450.15      6.02 o
   2   4   1      169.09      174.34      5.02 o
   3   4   1        0.47        4.52      4.29 o
   4   4   1      125.41      113.44      5.00 o
   5   4   1      246.70      257.65      5.41 o
   6   4   1       38.63       45.89      5.21 o
   7   4   1      148.58      143.41      6.11 o
   8   4   1        4.54        6.91      6.40 o
   9   4   1        4.36       11.46      7.10 o
   1   5   1     1231.45     1125.76      7.81 o
   2   5   1      162.78      166.73      4.77 o
   3   5   1     1173.16     1152.96      6.56 o
   4   5   1     1969.09     2067.30      7.79 o
   5   5   1      121.29      128.60      4.92 o
   6   5   1     2030.64     2077.05     15.38 o
   7   5   1        9.61       19.20      5.49 o
   8   5   1       56.25       49.08      6.68 o
   9   5   1        0.03        4.03      7.32 o
   0   6   1     2283.99     2336.19     20.90 o
   1   6   1     3133.59     3043.52     18.28 o
   2   6   1     4326.13     4312.90     15.45 o
   3   6   1      537.26      549.87      5.60 o
   4   6   1     1180.66     1300.73      8.88 o
   5   6   1       37.07       49.74      4.73 o
   6   6   1      578.13      563.06      5.81 o
   7   6   1      224.68      234.96      6.12 o
   8   6   1      221.22      179.10      6.83 o
   9   6   1        2.15       15.07      8.32 o
   1   7   1      247.46      208.16      4.38 o
   2   7   1     2431.12     2584.30     15.61 o
   3   7   1     2157.83     2242.75      7.89 o
   4   7   1     1180.25     1200.88      6.78 o
   5   7   1      102.15      100.16      4.60 o
   6   7   1      395.77      383.68      5.74 o
   7   7   1        0.00        3.39      5.68 o
   8   7   1       64.88       59.09      6.68 o
   0   8   1      485.93      409.20      7.14 o
   1   8   1     1656.13     1599.77     11.05 o
   2   8   1     1155.88     1195.06      6.94 o
   3   8   1        7.61       16.61      4.12 o
   4   8   1       11.20        8.97      4.32 o
   5   8   1       85.25       84.38      4.72 o
   6   8   1      199.85      218.76      5.38 o
   7   8   1       92.26       81.26      5.57 o
   8   8   1       10.39       12.14      6.21 o
   1   9   1      177.58      154.92      4.20 o
   2   9   1      105.52      126.96      4.24 o
   3   9   1      240.87      211.64      4.47 o
   4   9   1       19.21       28.24      4.44 o
   5   9   1        2.11        7.18      4.73 o
   6   9   1       10.61       13.58      4.93 o
   7   9   1       26.19       26.84      5.80 o
   8   9   1        7.72        8.77      6.70 o
   0  10   1    11831.60    12197.72    149.47 o
   1  10   1      598.89      537.07      4.87 o
   2  10   1     2254.99     2370.43     18.95 o
   3  10   1       63.15       68.41      4.32 o
   4  10   1       72.79       78.92      4.50 o
   5  10   1      159.06      150.29      4.66 o
   6  10   1        8.53       11.06      5.04 o
   7  10   1       14.83       12.97      5.85 o
   8  10   1        0.00        6.30      6.72 o
   1  11   1      505.55      477.60      4.63 o
   2  11   1     2535.27     2651.63     17.82 o
   3  11   1      354.69      370.29      4.65 o
   4  11   1      155.21      171.81      4.93 o
   5  11   1       75.02       79.03      4.68 o
   6  11   1       53.00       49.07      4.92 o
   7  11   1        4.71       14.35      5.66 o
   8  11   1       22.83       27.94      7.19 o
   0  12   1      937.48      912.73      9.00 o
   1  12   1      220.74      213.34      4.27 o
   2  12   1       16.61       25.71      4.13 o
   3  12   1        3.36       10.78      4.07 o
   4  12   1       15.80       20.18      4.78 o
   5  12   1        6.49       11.85      4.54 o
   6  12   1       39.70       38.49      5.18 o
   7  12   1        1.47        6.99      6.33 o
   8  12   1        1.05        6.63      7.88 o
   1  13   1       81.16       89.70      4.35 o
   2  13   1      125.25      130.55      4.32 o
   3  13   1        1.31        3.78      4.24 o
   4  13   1      125.94      136.73      4.58 o
   5  13   1        6.53       11.38      4.90 o
   6  13   1       11.39       20.19      5.56 o
   7  13   1        0.04        3.93      6.08 o
   0  14   1     1462.65     1518.56     12.75 o
   1  14   1       48.62       54.85      4.51 o
   2  14   1        3.95        2.81      4.22 o
   3  14   1      161.67      163.16      4.70 o
   4  14   1      602.46      594.82      6.92 o
   5  14   1        0.30       -0.28      4.87 o
   6  14   1      427.78      413.12      8.94 o
   7  14   1        0.68       11.18      6.32 o
   1  15   1       41.45       50.24      4.55 o
   2  15   1      220.38      219.39      5.09 o
   3  15   1      430.42      429.66      5.83 o
   4  15   1        7.67        8.33      4.60 o
   5  15   1       42.59       48.11      5.47 o
   6  15   1       15.38       16.97      5.69 o
   7  15   1        7.64       12.26      6.41 o
   0  16   1      295.57      301.37      7.45 o
   1  16   1       47.31       45.95      4.81 o
   2  16   1        6.35       11.21      4.57 o
   3  16   1        9.11       10.40      4.63 o
   4  16   1        0.46        8.09      4.94 o
   5  16   1        0.00        4.95      5.64 o
   6  16   1        6.37        9.45      6.06 o
   1  17   1        2.14        8.95      4.58 o
   2  17   1      389.73      356.72      5.99 o
   3  17   1        1.82        9.50      4.85 o
   4  17   1      216.25      205.01      5.49 o
   5  17   1        0.55        9.77      5.76 o
   6  17   1       13.96       21.15      6.24 o
   0  18   1     1295.98     1145.77      9.29 o
   1  18   1        0.13        4.23      4.95 o
   2  18   1      307.85      260.07      6.53 o
   3  18   1       51.16       49.35      4.98 o
   4  18   1       78.41       86.94      5.22 o
   5  18   1        0.29        7.22      5.82 o
   6  18   1        4.05       11.90      8.33 o
   1  19   1       31.43       38.49      5.19 o
   2  19   1      133.32      137.81      5.44 o
   3  19   1      217.37      223.08      5.42 o
   4  19   1        3.02       11.68      5.47 o
   5  19   1       10.03       13.08      6.27 o
   0  20   1       25.71       33.33      7.29 o
   1  20   1        1.85        9.13      5.18 o
   2  20   1        4.74        7.90      5.55 o
   3  20   1       59.26       65.21      5.67 o
   4  20   1       57.28       53.28      5.94 o
   1  21   1       21.75       27.43      5.66 o
   2  21   1      181.12      174.68      5.93 o
   3  21   1       62.31       51.06      5.95 o
   4  21   1       23.06       23.07      5.99 o
   0  22   1       15.38       30.78      8.14 o
   1  22   1        5.58       16.36      6.27 o
   2  22   1       32.23       29.43      5.82 o
   3  22   1       28.62       33.16      6.05 o
   1  23   1        7.66        9.57      6.06 o
   0   0   2    42093.86    43592.89    212.58 o
   1   0   2      326.48      396.46     14.12 o
   2   0   2    20296.93    20142.17     43.83 o
   3   0   2      734.55      749.74      9.19 o
   4   0   2     1947.64     1927.29     12.78 o
   5   0   2      129.88      152.86      7.71 o
   6   0   2      706.12      723.17     14.19 o
   7   0   2       55.84       61.79      8.39 o
   8   0   2        0.03       11.15      9.04 o
   9   0   2        0.05       11.36     12.72 o
   1   1   2     9152.55     8903.11     39.65 o
   2   1   2    11531.85    11366.30     46.29 o
   3   1   2      191.42      200.63      5.39 o
   4   1   2      121.82      132.94      5.01 o
   5   1   2      121.73      107.09      4.99 o
   6   1   2        0.65        0.22      5.20 o
   7   1   2        0.20        3.54      5.81 o
   8   1   2        0.40        5.93      7.05 o
   9   1   2        0.12       10.46      7.43 o
   0   2   2      352.45      281.67     13.62 o
   1   2   2     6373.37     6379.74     48.05 o
   2   2   2        1.11       74.01     18.98 o
   3   2   2     1717.25     1637.94      8.65 o
   4   2   2       29.91       34.27      4.56 o
   5   2   2       71.09       73.75      4.93 o
   6   2   2       52.54       60.99      5.57 o
   7   2   2       15.52       21.12      6.19 o
   8   2   2        1.52        1.35      6.22 o
   9   2   2        0.33       10.65      7.64 o
   1   3   2     3325.93     3072.24     23.98 o
   2   3   2     7228.88     7164.16     36.40 o
   3   3   2     1149.66     1243.75      7.44 o
   4   3   2     2526.38     2523.05     12.78 o
   5   3   2      284.50      272.12      5.28 o
   6   3   2      278.80      286.12      5.81 o
   7   3   2        3.44       11.12      5.86 o
   8   3   2        2.05        7.05      6.91 o
   9   3   2        1.13        7.99      7.08 o
   0   4   2    36301.93    33265.97    445.60 o
   1   4   2     6373.05     6287.56     36.94 o
   2   4   2       16.66       19.80      4.36 o
   3   4   2      455.55      430.14      5.23 o
   4   4   2     2386.33     2307.46     10.53 o
   5   4   2      367.88      359.92      5.45 o
   6   4   2        1.67        6.29      5.53 o
   7   4   2       63.94       83.20      5.97 o
   8   4   2        4.70       15.44      6.34 o
   9   4   2        0.03       10.37      6.76 o
   1   5   2     1261.12     1305.09      7.81 o
   2   5   2      257.79      247.37      5.06 o
   3   5   2        7.54        7.33      4.27 o
   4   5   2      642.20      696.88      5.98 o
   5   5   2      393.77      394.34      5.40 o
   6   5   2     1595.06     1601.45     13.06 o
   7   5   2      233.33      221.14      6.48 o
   8   5   2       64.73       65.77      6.83 o
   9   5   2        1.46        3.06      7.09 o
   0   6   2     1114.34     1076.16     11.12 o
   1   6   2      396.22      323.29      5.30 o
   2   6   2      263.66      232.76      4.81 o
   3   6   2       16.24       23.05      4.31 o
   4   6   2       27.14       19.94      4.28 o
   5   6   2        7.24       11.18      4.67 o
   6   6   2       28.23       29.02      5.22 o
   7   6   2       83.58       67.97      5.82 o
   8   6   2        3.54        8.25      6.83 o
   9   6   2        0.74       10.41      8.40 o
   1   7   2     1744.49     1689.48     11.91 o
   2   7   2        5.21        6.17      3.94 o
   3   7   2      411.88      383.25      5.06 o
   4   7   2        0.01        6.00      4.61 o
   5   7   2        4.30       10.32      4.85 o
   6   7   2      220.70      241.96      5.74 o
   7   7   2        8.31        9.32      5.49 o
   8   7   2       92.86       76.01      6.85 o
   0   8   2      389.31      407.75      6.92 o
   1   8   2       80.09       76.62      4.28 o
   2   8   2     2216.68     2388.74     13.92 o
   3   8   2       66.18       75.86      4.45 o
   4   8   2      696.57      763.43      5.66 o
   5   8   2       14.82       16.79      4.51 o
   6   8   2        6.84       10.31      5.15 o
   7   8   2        4.99       15.10      6.01 o
   8   8   2      100.97       80.60      6.73 o
   1   9   2      934.51      900.12      5.66 o
   2   9   2     2105.54     2196.52     13.83 o
   3   9   2     2683.44     2718.63     18.50 o
   4   9   2        0.00        7.99      4.39 o
   5   9   2      109.13      109.33      4.66 o
   6   9   2       77.01       79.04      5.69 o
   7   9   2        0.77       10.52      5.67 o
   8   9   2       36.99       28.21      6.87 o
   0  10   2     4997.51     5153.77     49.35 o
   1  10   2      255.00      242.42      4.44 o
   2  10   2        4.19       45.85     10.15 o
   3  10   2      889.42      891.23      5.56 o
   4  10   2      187.87      206.26      4.84 o
   5  10   2       20.17       26.97      4.60 o
   6  10   2       27.04       24.94      5.70 o
   7  10   2       11.77       11.61      5.72 o
   8  10   2        2.33       14.46      7.14 o
   1  11   2      157.99      148.70      4.34 o
   2  11   2       95.47      106.23      4.76 o
   3  11   2        7.37       13.34      4.14 o
   4  11   2        0.13        4.13      4.32 o
   5  11   2        0.25        6.79      4.92 o
   6  11   2        1.80        3.59      5.46 o
   7  11   2       15.95       16.14      5.81 o
   8  11   2        5.66        7.66      6.37 o
   0  12   2       17.69       26.68      5.85 o
   1  12   2      398.13      362.45      4.62 o
   2  12   2      159.26      182.61      4.75 o
   3  12   2       69.20       71.12      4.51 o
   4  12   2        1.73        2.62      5.08 o
   5  12   2        1.51        5.18      4.81 o
   6  12   2       21.10       29.67      5.62 o
   7  12   2        1.69       11.48      6.46 o
   8  12   2       48.18       40.33     10.03 o
   1  13   2       22.81       17.16      4.23 o
   2  13   2      662.89      673.24      5.70 o
   3  13   2      186.62      190.61      4.74 o
   4  13   2      123.20      132.76      5.19 o
   5  13   2        1.25        2.60      5.05 o
   6  13   2       17.75       18.39      5.38 o
   7  13   2       15.04       22.07      6.39 o
   0  14   2       32.56       43.10      5.88 o
   1  14   2       21.47       26.95      4.10 o
   2  14   2       38.71       40.35      4.75 o
   3  14   2      142.37      139.67      4.88 o
   4  14   2      165.43      170.22      5.29 o
   5  14   2        1.63       14.70      5.24 o
   6  14   2       45.43       54.63      5.63 o
   7  14   2       10.66       13.94      6.62 o
   1  15   2      357.18      353.75      5.57 o
   2  15   2       75.27       85.09      4.66 o
   3  15   2       16.64       21.72      4.65 o
   4  15   2      250.94      233.34      5.33 o
   5  15   2        1.06        4.54      5.72 o
   6  15   2        0.98        6.89      5.54 o
   7  15   2        0.00        7.49      6.89 o
   0  16   2      265.50      249.78      6.56 o
   1  16   2        3.34        9.92      4.70 o
   2  16   2       11.45        8.39      4.60 o
   3  16   2       11.20       12.18      4.96 o
   4  16   2       99.97       84.92      5.06 o
   5  16   2        6.92        9.83      5.65 o
   6  16   2       33.12       31.93      6.23 o
   1  17   2       15.75       17.69      4.66 o
   2  17   2      136.25      110.20      4.79 o
   3  17   2      358.17      360.99      5.35 o
   4  17   2      127.55      123.38      5.28 o
   5  17   2        2.29       12.40      5.88 o
   6  17   2       10.84       12.13      6.20 o
   0  18   2       84.46       81.38      7.38 o
   1  18   2       35.93       42.54      4.85 o
   2  18   2      199.79      191.51      5.11 o
   3  18   2      153.24      163.94      5.46 o
   4  18   2       33.18       39.24      5.16 o
   5  18   2        5.50        8.32      5.92 o
   1  19   2       36.51       41.81      5.13 o
   2  19   2        0.96        8.00      4.89 o
   3  19   2       64.46       62.29      5.30 o
   4  19   2       19.61       25.37      5.76 o
   5  19   2        3.78        3.95      6.09 o
   0  20   2      411.30      377.66      9.66 o
   1  20   2        0.37        4.97      5.42 o
   2  20   2       55.14       50.77      5.27 o
   3  20   2       31.96       27.12      5.57 o
   4  20   2        1.21        3.57      5.71 o
   1  21   2       17.58       18.53      5.48 o
   2  21   2      178.27      168.72      6.07 o
   3  21   2      110.17      115.63      5.76 o
   4  21   2        1.02        4.98      6.01 o
   0  22   2       22.18       29.00      8.22 o
   1  22   2        1.30       -0.48      5.64 o
   2  22   2       19.98       23.06      5.87 o
   3  22   2        5.36       11.82      6.04 o
   1  23   2        0.26       11.18      6.04 o
   1   1   3     2645.27     2714.18     17.23 o
   2   1   3     4669.57     4424.37     21.38 o
   3   1   3     1507.43     1478.74      8.02 o
   4   1   3      129.79      126.11      4.68 o
   5   1   3       55.03       51.90      4.83 o
   6   1   3       84.79       89.63      5.34 o
   7   1   3        0.01        1.21      5.37 o
   8   1   3        9.04       12.30      6.42 o
   9   1   3        4.77       13.15      6.84 o
   0   2   3    47795.80    45166.71    541.73 o
   1   2   3     1017.05     1063.76     11.61 o
   2   2   3        0.18        7.70      5.17 o
   3   2   3      839.79      780.90      6.63 o
   4   2   3     1040.71     1042.65      7.27 o
   5   2   3       84.66       77.35      4.94 o
   6   2   3      378.37      367.34      6.27 o
   7   2   3      159.64      154.59      5.81 o
   8   2   3       38.55       38.62      6.43 o
   9   2   3        2.64        7.42      7.17 o
   1   3   3     1302.98     1193.80     12.13 o
   2   3   3      458.89      427.38      6.70 o
   3   3   3     1941.13     1958.19     11.84 o
   4   3   3     2156.52     2303.28     13.65 o
   5   3   3       43.54       42.96      4.61 o
   6   3   3      543.15      501.45      6.16 o
   7   3   3       18.26       13.18      5.94 o
   8   3   3        1.82        8.30      6.58 o
   9   3   3        1.52        7.23      6.90 o
   0   4   3     3752.07     3542.97     45.25 o
   1   4   3     4766.56     4711.87     48.97 o
   2   4   3     1696.97     1596.35      8.40 o
   3   4   3      161.28      167.32      4.96 o
   4   4   3       65.79       66.90      5.21 o
   5   4   3      364.71      362.40      6.09 o
   6   4   3       66.09       60.35      5.61 o
   7   4   3       22.91       23.51      5.88 o
   8   4   3       12.27       10.61      6.03 o
   9   4   3        2.63       12.61      7.23 o
   1   5   3      308.00      303.29      5.63 o
   2   5   3       52.35       46.35      4.46 o
   3   5   3        8.69       20.55      5.16 o
   4   5   3       83.25      103.81      4.86 o
   5   5   3       72.55       69.66      4.90 o
   6   5   3        2.49        6.87      5.71 o
   7   5   3        0.79        6.21      5.54 o
   8   5   3       22.83       27.64      6.17 o
   9   5   3       10.63        9.24      7.47 o
   0   6   3      121.02      125.12      7.76 o
   1   6   3        4.47        7.61      4.56 o
   2   6   3      263.90      263.06      5.37 o
   3   6   3      681.24      622.09      5.77 o
   4   6   3       11.34       21.29      4.77 o
   5   6   3        5.23        9.09      5.03 o
   6   6   3       77.88       86.33      5.32 o
   7   6   3       67.63       70.67      6.20 o
   8   6   3       61.48       56.27      6.46 o
   1   7   3       70.38       82.72      4.39 o
   2   7   3       26.51       29.60      4.22 o
   3   7   3        0.56        2.77      4.46 o
   4   7   3        3.02       14.14      4.90 o
   5   7   3       10.51       11.99      4.86 o
   6   7   3       15.64       20.32      5.47 o
   7   7   3       49.04       51.79      5.67 o
   8   7   3       20.44       23.61      6.86 o
   0   8   3      239.27      280.54      6.92 o
   1   8   3      120.10      117.38      4.52 o
   2   8   3      247.83      208.25      4.68 o
   3   8   3        8.60        9.67      4.30 o
   4   8   3      105.35      125.61      4.96 o
   5   8   3      107.49      110.21      5.45 o
   6   8   3        6.67       15.00      5.28 o
   7   8   3       22.41       22.76      5.68 o
   8   8   3        0.04       -1.77      6.14 o
   1   9   3       78.67       71.89      4.22 o
   2   9   3       14.81       16.21      4.15 o
   3   9   3      276.62      258.16      5.31 o
   4   9   3       15.72       23.87      4.88 o
   5   9   3       30.24       33.18      5.15 o
   6   9   3      190.84      187.68      5.51 o
   7   9   3       49.22       49.51      6.01 o
   8   9   3        0.58       10.27      6.40 o
   0  10   3     2107.48     2336.46     17.52 o
   1  10   3      149.91      154.25      4.20 o
   2  10   3       75.93       90.61      4.29 o
   3  10   3        0.45        2.34      4.28 o
   4  10   3       31.26       30.03      4.72 o
   5  10   3       13.01       12.14      5.08 o
   6  10   3        3.30        8.55      5.55 o
   7  10   3        0.60        5.59      5.79 o
   8  10   3        0.80        9.77      6.30 o
   1  11   3        6.28        8.18      4.09 o
   2  11   3      156.50      175.48      4.41 o
   3  11   3        0.56        3.57      4.34 o
   4  11   3      162.00      158.68      5.04 o
   5  11   3        0.22       -0.42      5.09 o
   6  11   3      142.62      135.96      5.73 o
   7  11   3        0.13       10.02      5.98 o
   8  11   3        1.44       10.86      6.82 o
   0  12   3     2430.02     2276.58     10.00 o
   1  12   3      360.19      368.15      4.67 o
   2  12   3      246.94      251.06      4.58 o
   3  12   3       86.53       85.95      4.43 o
   4  12   3      161.35      169.13      5.04 o
   5  12   3       47.20       52.13      4.84 o
   6  12   3       56.45       62.13      5.64 o
   7  12   3       15.94       18.80      6.35 o
   1  13   3      154.17      155.25      4.38 o
   2  13   3      171.79      163.64      4.41 o
   3  13   3      465.11      477.91      5.35 o
   4  13   3      167.67      172.27      5.11 o
   5  13   3        0.95        4.75      5.09 o
   6  13   3        0.04        6.08      5.69 o
   7  13   3        2.89        7.36      6.26 o
   0  14   3        4.44        3.29      5.92 o
   1  14   3       39.77       42.16      4.17 o
   2  14   3       19.30       18.59      4.48 o
   3  14   3        0.04        1.74      4.55 o
   4  14   3      401.39      377.87      5.78 o
   5  14   3       32.41       30.56      5.41 o
   6  14   3      148.32      144.74      6.11 o
   7  14   3        0.10        5.05      6.59 o
   1  15   3       49.68       52.58      4.43 o
   2  15   3      161.92      188.60      4.85 o
   3  15   3        0.01        4.74      4.53 o
   4  15   3       76.67       75.17      5.32 o
   5  15   3      100.48      105.46      5.85 o
   6  15   3        2.35        8.27      5.84 o
   7  15   3        7.01        7.28      6.50 o
   0  16   3        0.89        0.28      5.96 o
   1  16   3       61.52       75.50      4.49 o
   2  16   3        3.34        9.36      4.51 o
   3  16   3       59.28       59.27      5.07 o
   4  16   3       20.23       27.87      5.47 o
   5  16   3        0.45        4.74      5.68 o
   6  16   3        2.98        5.89      6.16 o
   1  17   3       16.18       23.34      4.67 o
   2  17   3      226.02      232.65      5.06 o
   3  17   3      100.89      103.27      5.07 o
   4  17   3       63.05       67.80      5.19 o
   5  17   3        1.51       -0.08      5.80 o
   6  17   3        2.06        9.04      6.41 o
   0  18   3      205.10      202.31      7.44 o
   1  18   3       15.86       13.29      4.90 o
   2  18   3       96.66       92.16      5.00 o
   3  18   3       31.50       30.32      5.05 o
   4  18   3       43.04       40.40      5.89 o
   5  18   3        6.41       16.36      6.06 o
   1  19   3      230.02      227.85      5.53 o
   2  19   3      112.25      108.96      5.19 o
   3  19   3        8.10       18.75      5.10 o
   4  19   3       27.31       23.88      5.69 o
   5  19   3       27.43       27.36      5.95 o
   0  20   3       32.10       39.90      7.44 o
   1  20   3        0.48       10.39      5.23 o
   2  20   3        5.75        7.59      5.11 o
   3  20   3       31.94       33.27      5.54 o
   4  20   3       44.16       33.61      5.67 o
   1  21   3       11.91       15.59      5.29 o
   2  21   3        0.03        0.00      5.42 o
   3  21   3        0.69        9.66      5.75 o
   4  21   3       14.68       13.66      6.62 o
   0  22   3        0.06        6.86      8.22 o
   1  22   3       11.39       11.49      5.99 o
   2  22   3       30.81       41.57      6.07 o
   3  22   3       14.39       16.91      6.01 o
   1  23   3        0.02        3.08      6.04 o
   0   0   4     9763.49     9739.82    197.65 o
   1   0   4     3944.18     3997.72     29.95 o
   2   0   4      489.59      519.63     11.23 o
   3   0   4      487.88      432.82      8.53 o
   4   0   4        1.17        3.34      6.31 o
   5   0   4      115.08      110.47      6.85 o
   6   0   4        2.05        4.97      7.67 o
   7   0   4        2.10       12.07      7.79 o
   8   0   4        4.61        6.95      9.48 o
   9   0   4        0.07        3.94      9.61 o
   1   1   4     5060.26     5255.69     35.36 o
   2   1   4      217.72      210.94      6.75 o
   3   1   4      234.94      248.90      5.94 o
   4   1   4     1114.79     1137.19      7.02 o
   5   1   4      147.22      157.44      4.95 o
   6   1   4      101.88      100.77      5.31 o
   7   1   4       56.47       48.44      5.89 o
   8   1   4        1.45       10.40      6.47 o
   9   1   4        1.18        6.39      7.32 o
   0   2   4     8610.83     8218.94    216.62 o
   1   2   4      628.13      552.17      9.42 o
   2   2   4       26.12       33.73      6.15 o
   3   2   4        4.02        5.97      4.51 o
   4   2   4        0.07        4.31      4.61 o
   5   2   4        6.75       10.59      4.47 o
   6   2   4        0.01        3.98      5.18 o
   7   2   4       41.83       37.71      6.06 o
   8   2   4        3.11        4.95      6.40 o
   9   2   4        0.10        8.00      7.44 o
   1   3   4        3.60        5.13      6.75 o
   2   3   4      175.84      178.97      5.82 o
   3   3   4     1456.51     1479.50     12.24 o
   4   3   4        0.54        4.59      4.78 o
   5   3   4       47.79       45.41      4.98 o
   6   3   4       23.41       34.36      4.94 o
   7   3   4       19.64       18.30      5.69 o
   8   3   4        0.87        7.17      6.66 o
   9   3   4        0.97        1.36      7.31 o
   0   4   4      165.55      153.37      9.91 o
   1   4   4     1837.91     1874.98     22.12 o
   2   4   4       88.27       73.88      5.11 o
   3   4   4        4.87        8.95      5.11 o
   4   4   4       32.03       31.84      4.78 o
   5   4   4       30.71       32.67      4.84 o
   6   4   4       64.73       65.59      5.35 o
   7   4   4       21.24       27.46      6.06 o
   8   4   4        0.90        4.31      6.37 o
   9   4   4       21.26       23.31      7.40 o
   1   5   4     3797.95     3538.67     30.79 o
   2   5   4      275.06      238.43      5.24 o
   3   5   4     1234.83     1286.88      7.56 o
   4   5   4      202.91      197.63      5.21 o
   5   5   4       56.55       59.60      5.12 o
   6   5   4      263.27      240.39      5.66 o
   7   5   4       21.60       23.84      5.64 o
   8   5   4        0.23       10.20      6.47 o
   9   5   4        3.48       11.24      9.48 o
   0   6   4    24842.36    23766.28    330.57 o
   1   6   4     1806.76     1740.43     12.57 o
   2   6   4      534.70      564.05      6.01 o
   3   6   4        6.79       12.54      4.53 o
   4   6   4        9.69       13.74      4.84 o
   5   6   4        7.93       11.89      4.99 o
   6   6   4      227.42      229.69      5.77 o
   7   6   4       75.68       73.45      5.76 o
   8   6   4       11.08       18.09      6.63 o
   1   7   4      170.29      166.46      4.87 o
   2   7   4      151.96      157.98      4.85 o
   3   7   4       41.90       42.18      4.76 o
   4   7   4        1.23        5.92      4.71 o
   5   7   4       45.54       48.42      5.06 o
   6   7   4       50.37       55.79      5.40 o
   7   7   4        1.15        7.08      5.50 o
   8   7   4        6.70        8.94      6.22 o
   0   8   4     2560.29     2522.43     22.76 o
   1   8   4      187.85      184.56      4.81 o
   2   8   4      112.04      106.75      4.39 o
   3   8   4      278.37      275.43      5.21 o
   4   8   4        0.31        5.03      5.32 o
   5   8   4       70.40       70.14      5.07 o
   6   8   4        4.02        9.05      5.29 o
   7   8   4       92.97       84.22      6.03 o
   8   8   4        5.35        8.97      6.56 o
   1   9   4       70.00       78.90      4.16 o
   2   9   4       36.28       26.36      4.33 o
   3   9   4      375.99      417.27      5.30 o
   4   9   4      496.50      496.05      6.09 o
   5   9   4       45.71       56.51      5.24 o
   6   9   4       75.48       83.64      5.36 o
   7   9   4        6.67       11.38      5.88 o
   8   9   4        2.30       10.52      6.49 o
   0  10   4      180.86      164.23      6.18 o
   1  10   4       15.41       15.85      3.99 o
   2  10   4      129.50      125.89      4.70 o
   3  10   4        4.64       13.12      4.70 o
   4  10   4      368.25      388.44      5.45 o
   5  10   4        0.72        3.74      5.27 o
   6  10   4        8.34       12.37      5.37 o
   7  10   4       19.63       25.94      5.94 o
   8  10   4       11.66       14.62      6.38 o
   1  11   4      335.59      321.16      4.63 o
   2  11   4      743.65      752.02      7.28 o
   3  11   4       18.21       21.89      4.51 o
   4  11   4      332.36      338.57      5.37 o
   5  11   4       14.08       16.12      5.37 o
   6  11   4        6.38        3.63      5.45 o
   7  11   4       14.17       20.48      6.48 o
   8  11   4        4.55        7.57      6.77 o
   0  12   4       23.05       23.32      5.94 o
   1  12   4      227.07      216.58      4.56 o
   2  12   4       98.78      104.61      4.58 o
   3  12   4        0.90        5.58      4.50 o
   4  12   4       28.38       36.22      4.81 o
   5  12   4        1.47       10.49      4.99 o
   6  12   4        0.59        6.16      5.41 o
   7  12   4        1.98       15.14      6.22 o
   1  13   4      457.57      457.83      4.96 o
   2  13   4       31.29       30.51      4.23 o
   3  13   4       86.15       86.35      4.76 o
   4  13   4        2.08        8.02      4.68 o
   5  13   4        1.31       14.47      5.45 o
   6  13   4       12.39       10.71      5.96 o
   7  13   4        3.97        4.15      6.27 o
   0  14   4       66.20       68.79      6.21 o
   1  14   4        0.21        2.42      4.14 o
   2  14   4      199.05      200.56      4.54 o
   3  14   4       11.16       18.38      4.96 o
   4  14   4       21.05       23.96      4.75 o
   5  14   4        2.45       11.36      5.68 o
   6  14   4       10.00       15.54      5.70 o
   7  14   4        1.89        5.60      6.36 o
   1  15   4       20.35       29.30      4.31 o
   2  15   4        4.30        3.54      4.39 o
   3  15   4        9.34       10.06      4.80 o
   4  15   4        1.80        2.84      5.21 o
   5  15   4        0.01        3.51      5.89 o
   6  15   4        5.67       16.46      6.25 o
   7  15   4        0.27        7.64      7.71 o
   0  16   4        0.12        5.66      6.69 o
   1  16   4       46.98       50.49      4.53 o
   2  16   4       19.24       21.21      4.45 o
   3  16   4      198.50      192.14      5.17 o
   4  16   4       43.18       44.72      5.28 o
   5  16   4       20.39       23.33      6.16 o
   6  16   4        1.28        3.19      6.10 o
   1  17   4        5.07       11.11      4.46 o
   2  17   4       16.83       21.09      4.81 o
   3  17   4      396.37      404.45      5.98 o
   4  17   4        5.17       13.49      5.72 o
   5  17   4        0.11        5.50      5.92 o
   6  17   4        0.81       14.31      6.28 o
   0  18   4        0.20        8.37      6.92 o
   1  18   4      108.10      107.51      4.84 o
   2  18   4        9.65        9.35      4.87 o
   3  18   4        0.00       12.95      5.32 o
   4  18   4        0.30        4.73      5.64 o
   5  18   4        6.54       14.26      6.05 o
   1  19   4        0.93        6.51      4.83 o
   2  19   4        5.06       17.02      5.04 o
   3  19   4       62.13       57.50      5.57 o
   4  19   4       16.01       23.20      5.97 o
   5  19   4       12.36       20.62      6.58 o
   0  20   4       41.21       42.62      7.32 o
   1  20   4       64.10       74.25      5.14 o
   2  20   4        3.36        8.56      5.32 o
   3  20   4       11.36       10.87      5.71 o
   4  20   4        0.08       -0.05      6.32 o
   1  21   4        7.21        9.73      5.57 o
   2  21   4       24.65       24.98      5.96 o
   3  21   4        0.77        5.81      5.91 o
   0  22   4        8.92       18.43      8.07 o
   1  22   4        1.31        9.03      5.42 o
   2  22   4        1.43        5.89      5.79 o
   3  22   4        5.26       -4.56     25.02 o
   1  23   4        3.22       10.08      7.25 o
   1   1   5      792.80      765.63     11.26 o
   2   1   5      843.88      839.41      9.07 o
   3   1   5     1089.33     1082.80      7.92 o
   4   1   5        0.27        5.73      4.99 o
   5   1   5       26.64       25.88      4.84 o
   6   1   5        5.80       13.19      5.36 o
   7   1   5       63.62       62.78      5.94 o
   8   1   5        1.41        9.55      6.30 o
   9   1   5        0.27        9.26      7.45 o
   0   2   5    18371.86    17447.71    267.67 o
   1   2   5      658.56      558.59      9.53 o
   2   2   5      904.63      922.19      9.49 o
   3   2   5      167.19      153.19      5.34 o
   4   2   5      352.02      374.71      5.56 o
   5   2   5      116.72      125.11      5.19 o
   6   2   5      172.16      164.58      5.44 o
   7   2   5       75.79       72.43      5.49 o
   8   2   5       17.20       24.10      6.72 o
   9   2   5        1.24        8.28      6.78 o
   1   3   5      983.75     1150.32     12.71 o
   2   3   5        0.15        1.78      5.49 o
   3   3   5      438.49      429.59      5.91 o
   4   3   5      152.84      171.67      5.24 o
   5   3   5       92.93       91.49      4.95 o
   6   3   5       12.15       15.55      5.23 o
   7   3   5       77.47       77.77      5.93 o
   8   3   5        0.90       10.97      6.18 o
   9   3   5        2.32        7.99      7.77 o
   0   4   5     5378.84     5144.03    100.72 o
   1   4   5     1106.32     1126.69     13.93 o
   2   4   5        9.40       15.85      5.60 o
   3   4   5        1.24        1.88      4.82 o
   4   4   5      307.06      323.63      5.37 o
   5   4   5      140.59      144.27      5.02 o
   6   4   5        1.02        7.71      5.27 o
   7   4   5       31.26       25.62      6.07 o
   8   4   5       10.53       13.46      6.45 o
   9   4   5        4.51        8.26      8.58 o
   1   5   5        4.25       21.29      5.61 o
   2   5   5      283.90      252.17      5.45 o
   3   5   5      485.44      515.53      6.07 o
   4   5   5       47.70       46.68      5.00 o
   5   5   5      132.39      137.26      5.28 o
   6   5   5       12.09       18.05      5.43 o
   7   5   5       61.10       54.76      5.60 o
   8   5   5        7.50        9.74      5.81 o
   0   6   5      631.05      526.48      9.72 o
   1   6   5     1856.75     1706.93     14.28 o
   2   6   5       46.34       37.68      4.75 o
   3   6   5       92.19      108.48      4.70 o
   4   6   5       20.24       25.97      4.85 o
   5   6   5        0.27        5.18      4.95 o
   6   6   5       92.83      103.27      5.71 o
   7   6   5        4.12       12.46      5.61 o
   8   6   5       18.08       22.10      6.17 o
   1   7   5      170.62      154.45      5.62 o
   2   7   5        3.98       10.80      4.78 o
   3   7   5      533.23      578.26      5.81 o
   4   7   5      221.73      225.87      5.25 o
   5   7   5        6.19       10.15      5.09 o
   6   7   5        6.81        8.94      5.37 o
   7   7   5       10.16        7.28      5.72 o
   8   7   5       70.46       62.53      6.25 o
   0   8   5      708.02      769.40      9.35 o
   1   8   5        6.20       13.44      4.56 o
   2   8   5      210.55      238.42      4.98 o
   3   8   5       41.42       46.99      4.91 o
   4   8   5       69.49       64.77      5.29 o
   5   8   5       52.14       60.05      5.17 o
   6   8   5      116.31      117.81      5.61 o
   7   8   5       21.91       30.77      5.96 o
   8   8   5        3.32        6.78      6.67 o
   1   9   5      409.91      401.35      5.39 o
   2   9   5      127.12      115.34      4.82 o
   3   9   5       26.91       28.74      4.87 o
   4   9   5      546.16      569.94      7.62 o
   5   9   5        4.10       11.40      5.10 o
   6   9   5       89.80       90.46      5.72 o
   7   9   5       67.92       66.27      6.04 o
   8   9   5        0.39        6.16      6.80 o
   0  10   5      365.47      373.97      7.38 o
   1  10   5      160.54      144.65      4.65 o
   2  10   5        4.06        6.10      4.87 o
   3  10   5        6.84       11.20      4.68 o
   4  10   5        1.16        1.49      5.07 o
   5  10   5       93.81       98.88      5.43 o
   6  10   5        2.25       10.29      5.43 o
   7  10   5       60.97       59.91      6.23 o
   8  10   5        0.60        6.95      6.75 o
   1  11   5       46.28       50.15      4.27 o
   2  11   5        0.71        3.45      4.51 o
   3  11   5       58.08       66.47      5.04 o
   4  11   5      163.59      170.15      5.41 o
   5  11   5       17.20       24.88      5.53 o
   6  11   5       34.06       40.34      5.92 o
   7  11   5        1.38        7.74      6.09 o
   8  11   5        5.35       11.35      6.81 o
   0  12   5        0.25        2.25      5.85 o
   1  12   5      541.19      490.54      5.07 o
   2  12   5        0.03        6.35      4.29 o
   3  12   5       14.83       15.20      4.95 o
   4  12   5       96.10       96.30      5.24 o
   5  12   5       12.99       14.42      5.39 o
   6  12   5        3.44        0.66      5.59 o
   7  12   5       69.73       65.45      6.50 o
   1  13   5      226.28      224.86      4.62 o
   2  13   5        2.09        5.19      4.32 o
   3  13   5      554.07      547.99      5.30 o
   4  13   5      264.95      278.27      5.41 o
   5  13   5        5.46        8.07      5.62 o
   6  13   5        1.33        2.59      5.56 o
   7  13   5       10.94       22.11      6.70 o
   0  14   5      521.05      495.41      7.33 o
   1  14   5       28.15       35.03      4.20 o
   2  14   5       15.66       18.00      4.71 o
   3  14   5      155.02      171.07      5.10 o
   4  14   5       61.23       65.43      5.07 o
   5  14   5        2.11        4.67      5.52 o
   6  14   5        5.82        9.79      6.17 o
   7  14   5        3.48       13.44      6.67 o
   1  15   5       63.72       69.13      4.53 o
   2  15   5        2.13        0.82      4.58 o
   3  15   5      395.85      412.84      5.80 o
   4  15   5        4.35        6.70      5.33 o
   5  15   5        5.14       10.24      6.01 o
   6  15   5       22.22       17.45      5.91 o
   0  16   5       41.06       51.17      6.33 o
   1  16   5      141.54      138.99      4.59 o
   2  16   5        6.77       16.39      4.81 o
   3  16   5        0.72        5.87      5.23 o
   4  16   5        1.68        5.43      5.24 o
   5  16   5       12.55       16.54      6.01 o
   6  16   5       49.56       47.59      6.26 o
   1  17   5        3.81        8.43      4.53 o
   2  17   5      305.44      300.34      5.58 o
   3  17   5      623.01      648.03      6.59 o
   4  17   5       83.79       84.92      6.19 o
   5  17   5        7.80       16.36      6.16 o
   6  17   5        3.74        6.76      6.57 o
   0  18   5      248.25      227.86      6.72 o
   1  18   5        1.46       12.01      4.70 o
   2  18   5       15.55       17.21      5.19 o
   3  18   5        0.92        6.57      5.22 o
   4  18   5       24.59       24.34      6.11 o
   5  18   5       19.50       20.67      6.16 o
   1  19   5       16.06       21.47      4.93 o
   2  19   5        1.74       10.61      5.49 o
   3  19   5        3.99        6.54      5.36 o
   4  19   5        1.12        0.15      6.23 o
   5  19   5        0.41        3.87      6.81 o
   0  20   5       94.52       94.96      7.05 o
   1  20   5       59.17       70.81      5.30 o
   2  20   5       45.96       42.19      5.70 o
   3  20   5       50.22       47.54      6.05 o
   4  20   5        1.07        6.15      6.54 o
   1  21   5       54.65       53.53      5.45 o
   2  21   5        4.05       10.71      5.75 o
   3  21   5      109.61      108.58      6.54 o
   0  22   5       12.54       21.89      8.49 o
   1  22   5       51.95       51.45      6.40 o
   2  22   5       11.23       18.62      6.12 o
   0   0   6      872.48      966.13     24.73 o
   1   0   6      143.87      107.94     12.03 o
   2   0   6     3933.26     3700.82     23.36 o
   3   0   6      829.61      853.22     13.52 o
   4   0   6      615.46      703.14     13.96 o
   5   0   6        1.76        5.86      6.72 o
   6   0   6      694.09      729.01      9.75 o
   7   0   6      142.34      135.38      9.50 o
   8   0   6        3.01       11.50      9.37 o
   9   0   6        3.24       12.00      9.93 o
   1   1   6      185.96      194.47      8.12 o
   2   1   6     2601.06     2594.07     13.87 o
   3   1   6     2715.99     2843.60     16.85 o
   4   1   6      108.27      105.65      5.42 o
   5   1   6     1021.62     1056.12     10.67 o
   6   1   6      226.96      209.91      5.62 o
   7   1   6        6.44       14.94      5.51 o
   8   1   6        0.86        7.40      6.54 o
   9   1   6       10.52        8.07      6.80 o
   0   2   6     2510.12     2435.98     22.69 o
   1   2   6     8734.08     8930.24     62.32 o
   2   2   6        0.71        4.15      6.52 o
   3   2   6     2114.45     2241.50     12.21 o
   4   2   6      150.02      154.43      5.15 o
   5   2   6       55.62       54.37      4.93 o
   6   2   6       85.51       87.95      5.29 o
   7   2   6       30.80       42.31      5.82 o
   8   2   6        1.82        7.36      6.35 o
   9   2   6        5.14        7.31      7.81 o
   1   3   6     8652.63     8316.77     80.03 o
   2   3   6     2215.82     2147.32     16.78 o
   3   3   6       86.94       83.67      5.80 o
   4   3   6      688.13      714.96      6.32 o
   5   3   6       26.95       32.88      4.87 o
   6   3   6        0.32        4.33      5.21 o
   7   3   6       40.87       45.62      5.67 o
   8   3   6       33.37       31.77      6.44 o
   9   3   6       21.98       18.08     11.08 o
   0   4   6     6008.16     5499.19     98.81 o
   1   4   6       43.91       62.92      6.31 o
   2   4   6      301.83      337.15      6.75 o
   3   4   6      164.53      183.80      5.09 o
   4   4   6      110.97      101.51      5.05 o
   5   4   6       16.91       20.08      5.10 o
   6   4   6       27.73       30.80      5.25 o
   7   4   6       12.94       13.65      6.17 o
   8   4   6        0.37        3.26      6.52 o
   1   5   6     1399.04     1444.67     18.58 o
   2   5   6      527.01      503.62      6.62 o
   3   5   6      430.44      482.72      5.89 o
   4   5   6       83.36       84.14      5.06 o
   5   5   6        0.13        1.58      5.41 o
   6   5   6      198.52      211.86      6.07 o
   7   5   6        0.84        4.22      5.53 o
   8   5   6        2.70        4.18      6.21 o
   0   6   6    15480.87    14622.95    198.64 o
   1   6   6       12.84       17.33      5.22 o
   2   6   6      442.96      416.91      6.00 o
   3   6   6      655.16      619.16      5.93 o
   4   6   6      149.24      158.70      5.26 o
   5   6   6        0.73        8.56      4.96 o
   6   6   6        6.49       11.48      5.51 o
   7   6   6        0.67        4.05      5.84 o
   8   6   6        1.15       11.40      6.27 o
   1   7   6      313.36      328.80      5.90 o
   2   7   6     1269.38     1287.93     11.38 o
   3   7   6     2193.47     2130.88     15.47 o
   4   7   6      175.30      155.29      5.29 o
   5   7   6        9.61       14.03      5.19 o
   6   7   6       65.20       69.90      5.50 o
   7   7   6        1.04       -0.75      5.78 o
   8   7   6        0.04        6.77      6.46 o
   0   8   6     1074.76     1155.91     10.66 o
   1   8   6      257.71      277.54      5.72 o
   2   8   6      201.73      211.61      5.51 o
   3   8   6      165.00      164.88      5.05 o
   4   8   6       62.38       70.88      5.45 o
   5   8   6        1.33        7.35      5.25 o
   6   8   6      106.58       99.99      5.73 o
   7   8   6        1.54        5.23      6.08 o
   8   8   6       26.07       20.71      6.48 o
   1   9   6       90.50       84.74      4.78 o
   2   9   6       68.59       55.96      4.88 o
   3   9   6      172.43      160.99      5.11 o
   4   9   6      267.93      245.23      5.62 o
   5   9   6        7.76        9.13      5.41 o
   6   9   6      196.03      205.74      5.97 o
   7   9   6       13.74       17.89      6.04 o
   8   9   6       11.06       16.87      6.74 o
   0  10   6      133.53      114.19      7.43 o
   1  10   6      365.89      361.01      5.28 o
   2  10   6       29.51       29.42      4.82 o
   3  10   6      370.06      387.35      5.51 o
   4  10   6      174.89      173.47      5.33 o
   5  10   6      570.41      608.90      6.44 o
   6  10   6      158.10      165.26      5.89 o
   7  10   6       46.37       41.02      6.21 o
   8  10   6        8.02       15.52      7.06 o
   1  11   6       15.55       27.18      4.85 o
   2  11   6       15.25       24.50      4.75 o
   3  11   6       84.01       76.84      4.97 o
   4  11   6       99.81      100.72      5.65 o
   5  11   6       95.14       97.92      5.62 o
   6  11   6       10.05       12.35      5.69 o
   7  11   6       48.58       44.42      6.27 o
   0  12   6       65.67       73.37      6.81 o
   1  12   6      250.87      248.27      5.12 o
   2  12   6      788.65      741.50      5.93 o
   3  12   6       31.62       30.90      5.39 o
   4  12   6      566.48      551.70      7.16 o
   5  12   6        4.51        8.62      5.63 o
   6  12   6       17.26       19.24      5.76 o
   7  12   6        4.03        8.10      6.20 o
   1  13   6      523.39      503.39      5.38 o
   2  13   6      525.36      526.25      5.48 o
   3  13   6       68.57       71.54      5.17 o
   4  13   6        6.64        4.73      4.99 o
   5  13   6       64.31       71.76      5.73 o
   6  13   6        0.05        5.59      5.94 o
   7  13   6        0.08       11.31      6.72 o
   0  14   6      998.78     1012.08      9.77 o
   1  14   6        0.04        6.43      4.82 o
   2  14   6       41.95       47.30      5.10 o
   3  14   6      123.22      120.96      4.99 o
   4  14   6       26.86       31.42      5.51 o
   5  14   6        4.92        5.01      5.77 o
   6  14   6       39.82       38.46      5.88 o
   7  14   6       21.22       26.55      6.67 o
   1  15   6     2154.09     2168.36     18.03 o
   2  15   6      201.11      215.52      5.13 o
   3  15   6      163.68      158.98      5.21 o
   4  15   6       18.30       29.04      5.28 o
   5  15   6        0.09        1.76      5.42 o
   6  15   6        1.98       10.58      6.39 o
   0  16   6      586.02      564.14      8.04 o
   1  16   6      377.90      370.69      6.47 o
   2  16   6      246.01      248.19      5.45 o
   3  16   6      183.24      182.98      5.54 o
   4  16   6       20.60       20.02      5.45 o
   5  16   6       22.76       27.09      5.81 o
   6  16   6        4.35       14.15      6.18 o
   1  17   6      223.25      211.35      5.42 o
   2  17   6      149.88      144.41      5.35 o
   3  17   6       33.63       43.02      5.68 o
   4  17   6        3.01       -0.41      5.68 o
   5  17   6        4.15        5.21      5.98 o
   6  17   6        0.01        7.68      6.49 o
   0  18   6       51.79       51.58      7.27 o
   1  18   6        0.02        1.13      5.21 o
   2  18   6       37.17       37.47      5.32 o
   3  18   6      276.84      286.96      6.78 o
   4  18   6       60.48       54.62      5.93 o
   5  18   6       97.48      102.96      6.38 o
   1  19   6       23.04       21.96      5.49 o
   2  19   6        0.34        4.52      5.46 o
   3  19   6       16.23       22.66      5.84 o
   4  19   6       99.54      103.08      6.17 o
   5  19   6       85.59       58.78     10.41 o
   0  20   6       86.47       88.71      7.81 o
   1  20   6       92.36       93.15      5.79 o
   2  20   6       55.81       57.00      5.98 o
   3  20   6        0.73        6.49      6.06 o
   4  20   6        0.12        3.09      6.61 o
   1  21   6        2.30       10.86      5.76 o
   2  21   6        9.82       11.09      6.00 o
   3  21   6       40.38       34.98      6.48 o
   0  22   6       19.40       14.79      8.25 o
   1  22   6        7.59       17.97      6.29 o
   2  22   6        2.99        5.31      6.39 o
   1   1   7      355.55      387.01      9.01 o
   2   1   7      252.48      250.67      7.53 o
   3   1   7       16.52       18.96      5.99 o
   4   1   7      411.44      382.84      6.63 o
   5   1   7      770.21      835.49      7.40 o
   6   1   7       23.40       26.27      5.29 o
   7   1   7       99.93       96.50      6.03 o
   8   1   7        3.16        7.08      6.33 o
   0   2   7      745.18      704.76     13.64 o
   1   2   7      946.23      973.10     10.87 o
   2   2   7     1319.71     1281.79     12.77 o
   3   2   7      174.07      178.71      6.37 o
   4   2   7      204.47      217.03      6.04 o
   5   2   7       18.67       18.86      5.02 o
   6   2   7       55.60       54.37      5.27 o
   7   2   7       32.62       26.70      5.66 o
   8   2   7       15.60       18.36      6.89 o
   1   3   7     3297.06     3420.25     32.27 o
   2   3   7       36.97       38.56      6.15 o
   3   3   7       10.36       11.74      5.88 o
   4   3   7      959.40      986.03      7.07 o
   5   3   7       75.91       66.66      5.11 o
   6   3   7      348.87      336.65      6.28 o
   7   3   7       29.07       33.35      5.45 o
   8   3   7        1.44        7.92      6.45 o
   0   4   7     1241.70     1242.35     23.08 o
   1   4   7       66.53       69.47      6.83 o
   2   4   7      725.54      671.75      8.61 o
   3   4   7        7.47       14.83      5.54 o
   4   4   7       33.23       34.42      5.05 o
   5   4   7        2.09        6.74      4.83 o
   6   4   7       97.69       92.71      5.61 o
   7   4   7       24.73       23.78      5.74 o
   8   4   7        0.66        6.45      6.57 o
   1   5   7     7177.97     7115.45     73.11 o
   2   5   7        0.00        2.33      5.87 o
   3   5   7       17.57       16.17      4.80 o
   4   5   7      109.38      114.17      5.34 o
   5   5   7      249.88      232.00      6.00 o
   6   5   7        3.08        2.06      5.64 o
   7   5   7        1.02        7.59      5.71 o
   8   5   7        0.01        0.60      6.44 o
   0   6   7    12095.46    11549.24    201.18 o
   1   6   7      720.41      732.30      7.73 o
   2   6   7       56.51       61.71      5.33 o
   3   6   7        2.03        7.68      4.79 o
   4   6   7        1.41       -0.03      4.86 o
   5   6   7      151.48      174.13      5.68 o
   6   6   7       49.56       52.92      5.57 o
   7   6   7        7.91       14.32      5.58 o
   8   6   7       38.16       34.27      6.56 o
   1   7   7        2.67       13.84      5.31 o
   2   7   7        1.68        7.05      4.87 o
   3   7   7      723.36      730.77      6.36 o
   4   7   7        0.24        7.32      5.05 o
   5   7   7        1.91        4.81      5.16 o
   6   7   7        4.65        7.76      5.48 o
   7   7   7      212.72      212.78      6.51 o
   8   7   7       24.96       21.90      6.50 o
   0   8   7     6325.24     6100.94     58.75 o
   1   8   7       21.43       28.25      5.14 o
   2   8   7      476.79      459.01      5.60 o
   3   8   7      739.36      775.38      7.89 o
   4   8   7        0.57        7.92      5.29 o
   5   8   7     1241.78     1303.66     10.43 o
   6   8   7       53.54       55.61      5.71 o
   7   8   7      490.32      484.31      9.12 o
   8   8   7       14.60       16.93      6.48 o
   1   9   7      231.77      252.26      5.35 o
   2   9   7       28.29       26.91      5.22 o
   3   9   7       40.25       54.14      4.81 o
   4   9   7       41.80       53.51      5.10 o
   5   9   7       10.46       12.74      5.32 o
   6   9   7      374.75      371.84      7.61 o
   7   9   7       21.29       30.81      6.47 o
   8   9   7        0.83        6.06      7.23 o
   0  10   7      807.54      779.30      9.19 o
   1  10   7      472.54      475.36      6.03 o
   2  10   7       46.62       49.62      5.19 o
   3  10   7        0.40        3.98      4.82 o
   4  10   7      107.95      113.88      5.42 o
   5  10   7       72.12       80.30      5.53 o
   6  10   7        2.09        6.29      6.33 o
   7  10   7        6.29        5.30      6.33 o
   8  10   7        8.93        9.64      7.37 o
   1  11   7       20.99       21.59      4.93 o
   2  11   7       15.26       16.07      4.82 o
   3  11   7      470.42      489.14     10.43 o
   4  11   7      925.10      935.05      6.85 o
   5  11   7       90.16      101.99      5.66 o
   6  11   7       17.14       26.52      5.94 o
   7  11   7        1.16        9.84      6.38 o
   0  12   7       23.88       22.37      6.81 o
   1  12   7      854.09      843.21      8.04 o
   2  12   7      138.74      137.26      5.31 o
   3  12   7     1713.05     1720.39     19.68 o
   4  12   7      173.11      168.07      5.68 o
   5  12   7      178.75      180.38      6.13 o
   6  12   7       10.80       14.76      5.92 o
   7  12   7       27.27       25.37      6.26 o
   1  13   7     1873.38     1797.36     15.45 o
   2  13   7     1598.23     1559.89     14.75 o
   3  13   7      278.27      294.92      5.68 o
   4  13   7       36.65       39.23      5.59 o
   5  13   7        0.03        8.01      5.98 o
   6  13   7        0.29       10.96      5.88 o
   7  13   7      100.78       87.65      6.80 o
   0  14   7     2321.84     2275.60     13.39 o
   1  14   7       29.78       28.61      5.10 o
   2  14   7      374.08      364.28      5.60 o
   3  14   7       31.03       28.85      5.42 o
   4  14   7      212.41      216.09      5.78 o
   5  14   7      102.11      104.55      6.02 o
   6  14   7       34.09       31.71      5.92 o
   7  14   7        6.13        9.63      7.05 o
   1  15   7      955.23      958.21      7.38 o
   2  15   7       25.00       34.02      4.85 o
   3  15   7       10.27       10.22      5.22 o
   4  15   7      183.00      176.94      5.75 o
   5  15   7        1.63        4.18      5.86 o
   6  15   7       12.29        9.91      6.04 o
   0  16   7       10.89       15.78      7.46 o
   1  16   7      330.73      357.86      5.48 o
   2  16   7      248.49      249.87      5.21 o
   3  16   7      982.00      971.92     13.70 o
   4  16   7       40.97       46.09      5.60 o
   5  16   7      100.73      107.50      6.07 o
   6  16   7       11.00       13.21      6.66 o
   1  17   7       37.27       45.76      5.06 o
   2  17   7      326.73      334.46      5.78 o
   3  17   7      263.61      266.54      5.78 o
   4  17   7      146.60      134.45      5.79 o
   5  17   7      101.29       94.31      6.30 o
   0  18   7      122.39      117.66      7.75 o
   1  18   7        0.01       11.80      5.19 o
   2  18   7        3.66        9.05      5.13 o
   3  18   7       16.23       23.81      5.55 o
   4  18   7       36.22       41.14      6.06 o
   5  18   7        9.48       16.06      6.36 o
   1  19   7       23.43       28.83      5.39 o
   2  19   7       28.93       28.59      5.41 o
   3  19   7       13.38       17.98      5.82 o
   4  19   7       39.61       36.01      6.33 o
   0  20   7       62.85       60.91      7.87 o
   1  20   7       63.25       54.36      5.54 o
   2  20   7        0.04        4.34      5.70 o
   3  20   7       31.41       40.48      6.18 o
   4  20   7        3.25        7.94      6.37 o
   1  21   7        0.92        4.09      6.01 o
   2  21   7        1.56       10.07      6.06 o
   3  21   7       36.56       45.70      6.50 o
   0  22   7        3.14       12.41      8.35 o
   1  22   7        8.71       11.64      6.18 o
   2  22   7       25.79       30.30     15.74 o
   0   0   8      685.43      642.32     19.04 o
   1   0   8     3946.53     3890.38     26.16 o
   2   0   8     1430.93     1471.78     32.07 o
   3   0   8       46.96       42.82      9.09 o
   4   0   8      197.44      158.48      8.64 o
   5   0   8      190.05      189.03      8.09 o
   6   0   8      171.43      170.62      7.77 o
   7   0   8      117.42      100.22      8.24 o
   8   0   8       13.50        5.59      9.28 o
   1   1   8       64.08       63.65      6.97 o
   2   1   8        0.33        4.65      7.27 o
   3   1   8     1546.55     1566.66     12.77 o
   4   1   8      247.41      230.88      7.14 o
   5   1   8     1018.33     1081.79     12.19 o
   6   1   8        2.74        9.10      5.44 o
   7   1   8      172.74      153.33      5.86 o
   8   1   8       28.06       27.78      6.65 o
   0   2   8     1104.52     1176.65     17.18 o
   1   2   8     1826.59     1864.64     17.40 o
   2   2   8        5.57        8.48      7.29 o
   3   2   8     4976.12     5191.74     44.04 o
   4   2   8        1.54        5.37      5.46 o
   5   2   8       62.62       63.57      5.13 o
   6   2   8        2.67       11.21      5.37 o
   7   2   8      154.66      160.21      6.38 o
   8   2   8        4.66        9.21      6.91 o
   1   3   8     1152.72     1190.93     11.24 o
   2   3   8     3728.07     3579.99     30.56 o
   3   3   8      637.36      716.53      8.02 o
   4   3   8        5.38        9.53      5.45 o
   5   3   8      292.29      299.43      5.75 o
   6   3   8        2.85        8.94      5.50 o
   7   3   8       11.69       12.77      5.74 o
   8   3   8        4.77        7.07      6.48 o
   0   4   8     1197.79     1256.04     32.34 o
   1   4   8      400.82      407.15      7.80 o
   2   4   8      616.42      588.93      8.71 o
   3   4   8      198.10      184.48      6.87 o
   4   4   8      149.67      172.24      5.56 o
   5   4   8        6.66        9.93      5.10 o
   6   4   8       74.07       73.99      5.47 o
   7   4   8        7.50        9.28      5.66 o
   8   4   8        6.20       16.09      6.98 o
   1   5   8    16127.22    16876.15    178.88 o
   2   5   8       33.41       28.76      5.96 o
   3   5   8        0.00        5.28      5.41 o
   4   5   8      229.60      224.40      6.10 o
   5   5   8       20.36       28.63      5.71 o
   6   5   8       62.78       56.72      6.09 o
   7   5   8        0.80        7.80      6.16 o
   8   5   8        9.27       12.94      6.43 o
   0   6   8     1000.61     1032.78     20.30 o
   1   6   8     3785.21     3825.16     44.85 o
   2   6   8       74.99       81.86      5.47 o
   3   6   8     1530.76     1544.70     15.25 o
   4   6   8      284.81      276.54      5.51 o
   5   6   8        4.40       10.09      5.32 o
   6   6   8       52.22       50.55      5.35 o
   7   6   8       10.61       11.50      5.95 o
   8   6   8        0.00        2.49      6.57 o
   1   7   8      612.18      532.23      6.85 o
   2   7   8     1187.64     1219.65     13.04 o
   3   7   8       78.46      105.63      5.27 o
   4   7   8      266.16      281.81      5.78 o
   5   7   8       18.90       25.94      5.26 o
   6   7   8        5.29        3.01      5.43 o
   7   7   8      183.83      181.54      6.47 o
   8   7   8        0.25        4.39      6.44 o
   0   8   8     1115.82     1029.11     14.30 o
   1   8   8       61.47       45.04      5.07 o
   2   8   8      368.16      341.87      5.96 o
   3   8   8      253.45      249.10      5.44 o
   4   8   8      538.13      541.54      6.43 o
   5   8   8       33.11       40.41      5.32 o
   6   8   8       57.55       64.89      5.80 o
   7   8   8       79.71       76.99      6.59 o
   8   8   8       29.14       29.30      7.13 o
   1   9   8       18.64       13.19      5.21 o
   2   9   8      214.17      205.87      5.43 o
   3   9   8      393.17      422.39      5.68 o
   4   9   8       77.51       73.45      5.23 o
   5   9   8       51.91       65.05      5.72 o
   6   9   8      193.08      208.69      6.17 o
   7   9   8       15.36       16.24      6.64 o
   8   9   8       17.29       16.32      6.53 o
   0  10   8       88.98       76.52      8.13 o
   1  10   8       85.22       82.94      5.23 o
   2  10   8      471.21      462.71      7.52 o
   3  10   8      328.18      350.47      5.60 o
   4  10   8       55.18       52.46      5.42 o
   5  10   8     2323.34     2382.11     24.79 o
   6  10   8       58.79       65.33      5.96 o
   7  10   8      497.44      440.45      8.18 o
   1  11   8      476.35      453.15      5.70 o
   2  11   8       95.96       98.52      5.41 o
   3  11   8     3576.52     3573.19     38.71 o
   4  11   8      396.02      414.19      7.09 o
   5  11   8      384.39      387.56      7.26 o
   6  11   8       18.30       27.78      5.90 o
   7  11   8        0.14        5.67      6.37 o
   0  12   8        2.26       -2.72      6.97 o
   1  12   8        8.74       13.75      4.73 o
   2  12   8       32.46       32.56      5.08 o
   3  12   8       62.26       63.47      5.62 o
   4  12   8       43.04       56.19      5.27 o
   5  12   8        6.70       13.19      6.10 o
   6  12   8        1.64        4.95      5.89 o
   7  12   8        6.45       12.11      6.77 o
   1  13   8     1790.93     1784.04      9.19 o
   2  13   8      135.85      140.93      5.34 o
   3  13   8      293.60      295.13      7.39 o
   4  13   8       83.65       95.41      5.80 o
   5  13   8        0.63       -0.77      6.24 o
   6  13   8        1.62        5.65      6.03 o
   7  13   8        0.73        8.76      6.53 o
   0  14   8        2.19        6.37      6.99 o
   1  14   8      340.31      323.38      5.45 o
   2  14   8       17.23       19.08      5.39 o
   3  14   8       22.25       25.09      5.11 o
   4  14   8        8.03       11.46      5.54 o
   5  14   8       13.62       14.10      5.89 o
   6  14   8        0.45        8.43      6.26 o
   1  15   8     3358.93     3314.97     16.94 o
   2  15   8      149.32      148.22      5.23 o
   3  15   8      688.87      695.78      6.99 o
   4  15   8        5.45       10.93      5.54 o
   5  15   8       27.34       34.89      6.11 o
   6  15   8        1.44        7.17      6.24 o
   0  16   8      451.95      465.37     11.26 o
   1  16   8       49.75       47.07      5.37 o
   2  16   8        2.17        6.37      5.13 o
   3  16   8       24.10       32.69      5.71 o
   4  16   8        3.44       11.00      5.97 o
   5  16   8       14.10       17.10      5.90 o
   6  16   8        0.40        4.72      6.47 o
   1  17   8       68.61       77.85      5.29 o
   2  17   8       88.76       91.62      5.63 o
   3  17   8      434.05      439.11      6.58 o
   4  17   8       27.80       29.75      5.64 o
   5  17   8        2.30        4.79      6.12 o
   0  18   8      169.81      164.29      7.67 o
   1  18   8      333.12      317.61      5.91 o
   2  18   8        4.07        4.02      5.20 o
   3  18   8      281.31      290.23      6.39 o
   4  18   8        2.22        6.11      6.24 o
   5  18   8      265.55      253.81      7.19 o
   1  19   8      117.25      122.79      5.65 o
   2  19   8        3.80       10.91      5.55 o
   3  19   8       82.24       73.48      6.34 o
   4  19   8       76.14       69.81      6.36 o
   0  20   8       68.84       62.06      8.26 o
   1  20   8        3.33        8.90      5.48 o
   2  20   8        2.13        5.64      5.74 o
   3  20   8        5.40       11.39      6.55 o
   1  21   8       27.79       34.79      5.75 o
   2  21   8        8.32       12.27      6.30 o
   0  22   8       55.65       43.46      8.88 o
   1  22   8       23.51       29.22      6.21 o
   1   1   9      207.98      212.66      7.93 o
   2   1   9      133.90      132.67      7.26 o
   3   1   9      444.59      508.65      7.96 o
   4   1   9      111.39      108.45      6.27 o
   5   1   9     1159.51     1213.69     11.46 o
   6   1   9      100.08      104.05      5.74 o
   7   1   9       49.38       50.37      5.79 o
   8   1   9       14.76       10.55      6.39 o
   0   2   9       47.39       39.64     10.53 o
   1   2   9      357.71      362.15      8.75 o
   2   2   9        0.86        5.56      7.47 o
   3   2   9       94.71       97.13      6.46 o
   4   2   9      184.03      194.35      6.88 o
   5   2   9        0.79        1.66      5.26 o
   6   2   9       45.17       41.70      5.82 o
   7   2   9       48.33       45.67      6.03 o
   8   2   9        0.90        4.68      6.44 o
   1   3   9     1534.35     1590.48     13.11 o
   2   3   9      986.94     1051.33     11.88 o
   3   3   9     1285.95     1401.73     17.06 o
   4   3   9       10.28       11.26      6.35 o
   5   3   9        0.28       -1.90      5.36 o
   6   3   9       98.82       90.36      5.69 o
   7   3   9        1.41        4.24      5.99 o
   8   3   9        2.86        5.99      6.54 o
   0   4   9     2204.97     2169.39     28.71 o
   1   4   9     2984.76     3204.53     36.72 o
   2   4   9      237.92      232.11      7.68 o
   3   4   9      638.41      691.54      9.16 o
   4   4   9       68.43       73.12      5.32 o
   5   4   9       18.10       24.69      5.37 o
   6   4   9       54.62       50.77      5.59 o
   7   4   9        0.02        3.07      5.98 o
   8   4   9       18.84       21.19      6.98 o
   1   5   9     2243.98     2456.79     22.22 o
   2   5   9       20.53       24.77      6.31 o
   3   5   9      492.48      513.14      7.61 o
   4   5   9       22.91       28.60      5.45 o
   5   5   9      102.64       95.46      5.87 o
   6   5   9        1.67        7.94      6.06 o
   7   5   9       18.72       16.05      6.21 o
   8   5   9        8.41       12.38      6.52 o
   0   6   9       21.22       17.96      8.61 o
   1   6   9      198.45      180.35      6.90 o
   2   6   9       97.71      101.73      6.11 o
   3   6   9       35.71       38.29      5.76 o
   4   6   9        2.01        5.91      5.09 o
   5   6   9        0.34        5.72      5.36 o
   6   6   9       19.40       32.58      5.91 o
   7   6   9        0.61        6.08      6.16 o
   8   6   9        0.37        4.78      6.49 o
   1   7   9      849.08      894.50      8.41 o
   2   7   9       58.96       60.05      5.66 o
   3   7   9      496.71      551.95      6.64 o
   4   7   9       96.16       92.08      5.60 o
   5   7   9       33.65       50.72      5.51 o
   6   7   9        9.88        8.23      5.73 o
   7   7   9      227.40      215.23      6.71 o
   8   7   9        5.41        8.31      6.65 o
   0   8   9      444.09      399.24      9.09 o
   1   8   9        6.98       12.15      5.17 o
   2   8   9       20.05       21.21      5.29 o
   3   8   9      376.58      416.56      6.02 o
   4   8   9       85.95       86.66      5.60 o
   5   8   9      594.70      607.23      9.22 o
   6   8   9       70.82       66.01      6.20 o
   7   8   9      337.53      305.47      7.08 o
   8   8   9        1.31       11.33      6.87 o
   1   9   9        5.19        9.30      5.51 o
   2   9   9       74.76       67.41      5.73 o
   3   9   9      341.17      354.86      5.57 o
   4   9   9       53.57       52.84      5.43 o
   5   9   9      387.91      400.27      6.56 o
   6   9   9        1.00        6.06      5.99 o
   7   9   9       36.83       44.48      6.34 o
   0  10   9        0.89       17.76      7.70 o
   1  10   9      622.64      603.16      6.74 o
   2  10   9       51.53       59.09      5.13 o
   3  10   9        8.43        8.58      5.12 o
   4  10   9      291.08      312.58      5.88 o
   5  10   9        0.86        0.09      6.02 o
   6  10   9       34.91       40.60      6.14 o
   7  10   9       10.76       16.30      6.62 o
   1  11   9      154.52      160.15      5.69 o
   2  11   9      685.76      673.39      6.20 o
   3  11   9     1930.11     1961.88     13.34 o
   4  11   9       16.93       16.59      5.20 o
   5  11   9       82.27       79.94      6.06 o
   6  11   9       92.48       90.37      6.21 o
   7  11   9       18.98       22.21      6.74 o
   0  12   9       75.18       83.49      7.81 o
   1  12   9      694.87      686.42      6.49 o
   2  12   9      259.60      233.16      6.05 o
   3  12   9     3120.29     3088.09     32.64 o
   4  12   9       31.74       40.35      5.61 o
   5  12   9       94.71      113.38      6.25 o
   6  12   9        0.20       11.08      6.11 o
   7  12   9       10.26       10.98      6.79 o
   1  13   9     3180.81     3149.75     26.13 o
   2  13   9       32.89       30.31      5.54 o
   3  13   9      328.00      336.41      6.38 o
   4  13   9        0.00        8.74      5.48 o
   5  13   9       11.26       18.60      6.31 o
   6  13   9        6.72        7.67      6.33 o
   7  13   9       50.40       41.07      9.21 o
   0  14   9      672.23      651.74      8.52 o
   1  14   9       58.13       62.37      5.40 o
   2  14   9      480.27      471.78      6.41 o
   3  14   9       67.19       77.46      5.45 o
   4  14   9       27.79       31.93      5.56 o
   5  14   9       63.95       59.01      6.58 o
   6  14   9        0.97        5.70      6.23 o
   1  15   9     2032.31     1995.47     15.00 o
   2  15   9        2.37        7.76      5.18 o
   3  15   9       17.49       27.29      5.49 o
   4  15   9       13.89       18.72      5.96 o
   5  15   9        3.65        4.97      6.12 o
   6  15   9       33.45       33.45      6.38 o
   0  16   9       43.72       37.35      7.02 o
   1  16   9     1012.42      997.49     11.15 o
   2  16   9      110.44      118.52      5.29 o
   3  16   9     1072.51     1130.71     15.67 o
   4  16   9       32.58       37.75      5.44 o
   5  16   9       14.03       23.87      6.09 o
   6  16   9        0.39       10.09     26.12 o
   1  17   9      100.14      107.67      5.52 o
   2  17   9       18.13       21.36      5.37 o
   3  17   9       80.64       85.51      5.46 o
   4  17   9        2.29       11.91      5.91 o
   5  17   9      137.92      126.28      6.82 o
   0  18   9        1.93       13.17      7.42 o
   1  18   9       24.56       27.25      5.51 o
   2  18   9       64.32       61.53      5.63 o
   3  18   9       21.55       26.38      5.65 o
   4  18   9       45.28       39.98      6.19 o
   1  19   9        0.27        7.81      5.48 o
   2  19   9        4.18        1.36      5.40 o
   3  19   9        0.38       -1.10      6.11 o
   4  19   9        0.13        4.15      6.34 o
   0  20   9        3.01       27.32      8.13 o
   1  20   9        9.31       16.71      5.88 o
   2  20   9       16.81       18.13      6.13 o
   3  20   9       57.41       58.93      6.55 o
   1  21   9       30.00       30.26      6.00 o
   2  21   9        0.16       10.86      5.98 o
   0   0  10     2984.56     2894.35     30.80 o
   1   0  10      106.94      107.97     10.65 o
   2   0  10     1740.30     1808.13     18.81 o
   3   0  10        6.55       15.80      9.27 o
   4   0  10      480.30      493.54     10.90 o
   5   0  10        6.90       11.27      9.09 o
   6   0  10        3.24        6.39      8.45 o
   7   0  10       15.43       15.37      8.04 o
   8   0  10        6.90       10.08      9.05 o
   1   1  10     1751.14     1733.58     15.81 o
   2   1  10      381.22      368.23      8.70 o
   3   1  10       94.99       89.64      7.06 o
   4   1  10       62.11       65.74      6.89 o
   5   1  10      230.60      252.38      6.32 o
   6   1  10      159.37      150.88      5.85 o
   7   1  10      154.52      140.27      6.20 o
   8   1  10        3.19        2.28      6.59 o
   0   2  10     1414.09     1311.60     17.70 o
   1   2  10      466.20      462.59      8.30 o
   2   2  10       29.99       25.20      7.15 o
   3   2  10     2895.93     2967.60     27.00 o
   4   2  10        2.76        5.34      6.55 o
   5   2  10       81.86       82.22      6.39 o
   6   2  10       12.30       13.61      5.98 o
   7   2  10       93.08       84.51      6.11 o
   8   2  10        4.96        9.05      6.62 o
   1   3  10     1910.58     2025.72     21.42 o
   2   3  10      100.22      105.29      7.30 o
   3   3  10       18.18       28.50      7.14 o
   4   3  10      146.50      151.69      7.34 o
   5   3  10       37.86       37.54      5.87 o
   6   3  10       57.57       62.53      6.01 o
   7   3  10       15.98       18.60      6.71 o
   8   3  10        4.52        5.81      6.43 o
   0   4  10     1732.18     1630.91     22.51 o
   1   4  10      450.38      462.51      8.21 o
   2   4  10      115.70      127.19      8.05 o
   3   4  10       49.49       49.37      7.23 o
   4   4  10        2.04        4.03      6.33 o
   5   4  10       31.14       35.49      5.50 o
   6   4  10       46.16       41.87      5.81 o
   7   4  10        1.85        6.78      6.53 o
   8   4  10        0.15        5.66      7.38 o
   1   5  10     2034.03     2282.52     25.79 o
   2   5  10      762.58      691.70      8.05 o
   3   5  10      122.70      131.90      6.59 o
   4   5  10      151.37      163.08      6.17 o
   5   5  10      205.03      199.17      6.32 o
   6   5  10       35.33       33.22      6.36 o
   7   5  10        9.66       14.18      6.93 o
   8   5  10        0.01        7.82      6.74 o
   0   6  10     2952.69     2974.22     52.21 o
   1   6  10     1229.13     1222.09     10.02 o
   2   6  10        2.47       11.21      6.34 o
   3   6  10      641.53      688.16      7.47 o
   4   6  10      313.79      302.81      6.03 o
   5   6  10       41.07       37.26      5.73 o
   6   6  10       49.20       48.17      6.20 o
   7   6  10        1.12        5.61      6.44 o
   8   6  10        8.84        6.02      6.70 o
   1   7  10     1648.25     1744.64     20.03 o
   2   7  10      165.75      158.24      6.19 o
   3   7  10      444.91      442.15      6.74 o
   4   7  10      133.78      142.67      5.77 o
   5   7  10      776.00      756.68     10.46 o
   6   7  10       67.58       64.58      6.29 o
   7   7  10       62.57       65.93      6.67 o
   8   7  10        1.53        3.62      6.50 o
   0   8  10      701.22      688.31      9.58 o
   1   8  10      437.64      409.50      6.42 o
   2   8  10       46.73       48.00      5.59 o
   3   8  10      111.96      105.10      5.52 o
   4   8  10        2.50        3.98      5.53 o
   5   8  10       10.56       12.35      5.66 o
   6   8  10       54.04       54.38      6.02 o
   7   8  10       20.02       20.49      6.70 o
   1   9  10      217.30      232.31      5.69 o
   2   9  10       50.33       52.54      5.29 o
   3   9  10      122.48      129.26      5.49 o
   4   9  10      152.64      148.93      5.72 o
   5   9  10       13.15       21.18      5.78 o
   6   9  10        6.25       11.39      5.88 o
   7   9  10       17.10       23.39      7.00 o
   0  10  10      951.67      931.42     10.13 o
   1  10  10      296.25      294.47      6.19 o
   2  10  10       23.46       31.51      5.40 o
   3  10  10      319.71      316.95      5.57 o
   4  10  10       37.52       48.34      5.47 o
   5  10  10     1248.11     1258.27     18.04 o
   6  10  10       23.00       23.78      6.09 o
   7  10  10      110.24      103.79      6.75 o
   1  11  10      590.68      553.94      8.07 o
   2  11  10       31.97       35.37      5.23 o
   3  11  10       59.04       63.22      5.62 o
   4  11  10      176.59      183.16      5.69 o
   5  11  10       76.59       84.33      6.11 o
   6  11  10       22.75       22.97      6.36 o
   7  11  10       64.35       57.98      6.69 o
   0  12  10      132.70      129.57      7.67 o
   1  12  10      134.30      141.03      5.57 o
   2  12  10       32.64       27.41      5.25 o
   3  12  10      120.64      134.88      5.70 o
   4  12  10        9.53       17.86      5.67 o
   5  12  10       48.60       45.50      6.24 o
   6  12  10        0.00        3.01      6.36 o
   7  12  10       25.33       18.70      7.14 o
   1  13  10      659.71      668.03      6.38 o
   2  13  10      149.52      159.33      5.50 o
   3  13  10        4.77        7.83      5.39 o
   4  13  10       36.84       44.58      5.62 o
   5  13  10        3.16        7.06      6.79 o
   6  13  10        2.29        6.75      6.63 o
   0  14  10      529.30      536.42      8.32 o
   1  14  10      101.42       95.87      5.32 o
   2  14  10        2.39       10.28      5.67 o
   3  14  10        0.10       10.05      5.29 o
   4  14  10       27.72       29.28      5.60 o
   5  14  10       12.46       14.97      6.26 o
   6  14  10        0.00        3.23      6.71 o
   1  15  10     1105.15     1141.66     11.87 o
   2  15  10       53.03       58.86      5.85 o
   3  15  10       22.74       24.04      5.45 o
   4  15  10        0.17        6.02      5.85 o
   5  15  10        0.87        5.45      6.33 o
   6  15  10       16.87       15.73      6.78 o
   0  16  10       45.22       42.48      7.01 o
   1  16  10        0.96        8.02      5.16 o
   2  16  10       92.27       93.94      5.81 o
   3  16  10       17.24       23.31      5.47 o
   4  16  10        0.03        4.82      5.78 o
   5  16  10       15.86       22.28      6.58 o
   1  17  10       34.61       34.08      5.29 o
   2  17  10       33.74       33.58      5.64 o
   3  17  10      101.13      105.07      6.08 o
   4  17  10       14.33       16.74      6.01 o
   5  17  10        5.56        9.57      6.28 o
   0  18  10       16.98       19.15      8.70 o
   1  18  10        0.67        4.38      5.33 o
   2  18  10       91.81       90.74      5.78 o
   3  18  10      194.88      180.59      6.08 o
   4  18  10       98.99       93.31      6.49 o
   1  19  10       14.39       17.20      5.64 o
   2  19  10        9.95       14.92      5.61 o
   3  19  10       46.56       45.04      6.11 o
   4  19  10       13.59       18.45     11.21 o
   0  20  10       45.08       55.91      8.40 o
   1  20  10       13.12       17.95      5.76 o
   2  20  10        5.53        9.28      5.89 o
   3  20  10        0.73       11.92      6.30 o
   1  21  10       26.51       29.12      6.03 o
   1   1  11      302.93      300.53      8.78 o
   2   1  11      453.15      478.96      9.89 o
   3   1  11       65.09       71.16      7.36 o
   4   1  11      186.08      183.85      6.99 o
   5   1  11      177.43      184.79      6.87 o
   6   1  11       11.63       14.81      5.70 o
   7   1  11       22.75       27.24      6.19 o
   8   1  11        7.94       10.58      6.79 o
   0   2  11     3766.47     3813.88     42.62 o
   1   2  11      151.25      140.57      8.05 o
   2   2  11       43.21       42.45      6.91 o
   3   2  11       50.05       59.14      7.12 o
   4   2  11        7.38        8.16      6.71 o
   5   2  11       27.92       33.25      6.10 o
   6   2  11       16.74       22.08      5.87 o
   7   2  11       61.69       57.32      6.23 o
   8   2  11        1.01        5.57      6.76 o
   1   3  11      325.16      380.26      9.16 o
   2   3  11       94.64      110.29      7.53 o
   3   3  11      107.79       95.95      7.32 o
   4   3  11      188.74      187.12      7.70 o
   5   3  11       16.84       20.85      6.34 o
   6   3  11       20.32       27.49      6.20 o
   7   3  11       18.76       13.85      6.72 o
   8   3  11       34.21       28.04      6.92 o
   0   4  11      460.47      461.67     10.91 o
   1   4  11      399.32      417.31      8.05 o
   2   4  11      128.05      130.55      8.00 o
   3   4  11      213.90      242.29      7.87 o
   4   4  11      115.16      104.04      7.00 o
   5   4  11       20.81       23.29      6.12 o
   6   4  11       21.44       24.19      5.92 o
   7   4  11       14.86       22.30      6.63 o
   8   4  11        0.29        4.49      7.17 o
   1   5  11      162.31      177.73      6.67 o
   2   5  11       15.53       12.21      6.81 o
   3   5  11       48.91       46.22      6.79 o
   4   5  11      187.24      194.69      7.01 o
   5   5  11       17.96       29.90      6.59 o
   6   5  11        2.77       11.43      6.29 o
   7   5  11        1.58        4.37      6.76 o
   8   5  11        0.08       10.35      7.21 o
   0   6  11      492.25      417.31     11.18 o
   1   6  11       26.14       36.43      6.33 o
   2   6  11      202.35      220.36      7.03 o
   3   6  11      130.85      126.87      6.68 o
   4   6  11      261.43      265.85      5.99 o
   5   6  11       14.83       26.16      6.07 o
   6   6  11        0.15       -0.80      6.11 o
   7   6  11        0.47        6.32      6.79 o
   8   6  11        0.90        8.94      7.02 o
   1   7  11       28.39       30.91      6.75 o
   2   7  11       65.28       61.77      6.39 o
   3   7  11      498.51      501.52      7.05 o
   4   7  11      319.54      320.82      6.53 o
   5   7  11        0.36        5.27      5.53 o
   6   7  11        4.09       12.49      5.91 o
   7   7  11        1.80       11.40      6.69 o
   0   8  11        6.65       17.31      9.36 o
   1   8  11        1.37       10.31      5.47 o
   2   8  11      658.03      649.27      8.59 o
   3   8  11       17.55       16.62      6.06 o
   4   8  11      101.04      109.72      5.93 o
   5   8  11       99.40       93.94      5.76 o
   6   8  11       20.04       23.19      6.10 o
   7   8  11       54.28       47.84      6.72 o
   1   9  11       48.63       45.58      5.47 o
   2   9  11        6.39       10.26      5.64 o
   3   9  11       14.62       16.53      5.53 o
   4   9  11       22.95       26.48      5.51 o
   5   9  11       89.19       89.84      6.03 o
   6   9  11       22.21       20.56      6.12 o
   7   9  11       99.41       82.38      7.16 o
   0  10  11      160.91      144.97      7.89 o
   1  10  11        0.17        6.42      5.50 o
   2  10  11       45.02       49.01      6.01 o
   3  10  11       43.68       44.09      5.37 o
   4  10  11       88.76       93.57      5.70 o
   5  10  11       98.00      101.24      6.18 o
   6  10  11        1.01        2.36      6.20 o
   7  10  11        5.25        6.00      6.82 o
   1  11  11        0.13        4.20      5.67 o
   2  11  11       28.16       29.36      5.66 o
   3  11  11        7.72       11.27      5.24 o
   4  11  11        4.81        7.91      5.68 o
   5  11  11       25.54       30.10      5.93 o
   6  11  11       15.05       16.47      6.50 o
   7  11  11       16.31       16.41      6.95 o
   0  12  11       88.21       93.12      8.36 o
   1  12  11     1108.65     1034.89     12.14 o
   2  12  11       34.51       37.30      5.45 o
   3  12  11      308.41      322.41      7.49 o
   4  12  11        0.35        1.76      5.49 o
   5  12  11        0.15       -1.31      6.37 o
   6  12  11        1.75        6.99      6.51 o
   1  13  11      476.22      439.32      6.54 o
   2  13  11      230.59      227.06      5.51 o
   3  13  11      381.57      366.75      8.90 o
   4  13  11       17.84       22.22      5.78 o
   5  13  11       39.87       47.98      6.79 o
   6  13  11        0.82        8.97      6.69 o
   0  14  11        8.47       18.95      8.10 o
   1  14  11        1.70        7.75      5.27 o
   2  14  11       92.86       92.96      5.51 o
   3  14  11       73.84       83.05      5.67 o
   4  14  11       37.99       44.35      5.79 o
   5  14  11        8.44       14.48      6.63 o
   6  14  11        5.05        8.74      7.03 o
   1  15  11       59.90       60.65      5.47 o
   2  15  11        4.43       11.92      5.74 o
   3  15  11        7.30       10.33      5.70 o
   4  15  11        3.94       11.85      6.12 o
   5  15  11        8.97       11.95      6.66 o
   0  16  11       64.12       58.54      7.13 o
   1  16  11      156.85      150.82      5.57 o
   2  16  11       23.04       18.31      5.65 o
   3  16  11      129.82      131.68      5.93 o
   4  16  11        2.69       10.59      6.13 o
   5  16  11        0.12        2.63      6.67 o
   1  17  11        3.02        8.89      5.49 o
   2  17  11       51.84       52.64      5.85 o
   3  17  11      200.14      188.26      5.96 o
   4  17  11        0.92        7.79      6.11 o
   0  18  11       11.68       27.69      8.43 o
   1  18  11       31.05       27.26      5.78 o
   2  18  11        0.25        7.08      5.84 o
   3  18  11        5.78       15.76      5.80 o
   4  18  11        6.34        8.56      6.28 o
   1  19  11       11.83       12.13      5.92 o
   2  19  11       28.64       35.80      6.27 o
   3  19  11        3.35        5.45      5.96 o
   0  20  11       84.50       75.00      8.34 o
   1  20  11        0.00        7.62      5.96 o
   2  20  11        2.08        0.71      6.24 o
   0   0  12      238.16      252.71     16.24 o
   1   0  12      106.55      100.60     11.45 o
   2   0  12      352.50      374.53     12.73 o
   3   0  12       35.35       32.72     11.11 o
   4   0  12      136.86      144.76     10.46 o
   5   0  12       18.14       27.09     10.39 o
   6   0  12        0.05        3.62      9.04 o
   7   0  12        0.02        5.52      8.57 o
   8   0  12       11.87       17.48      9.85 o
   1   1  12      583.32      553.30      9.35 o
   2   1  12      449.72      466.10      9.64 o
   3   1  12      115.87      128.04      7.65 o
   4   1  12       48.10       53.40      7.48 o
   5   1  12        5.83        9.34      7.14 o
   6   1  12        1.38        1.67      6.38 o
   7   1  12       15.45       16.20      6.37 o
   8   1  12        2.73        7.22      7.00 o
   0   2  12       37.77       54.26     11.57 o
   1   2  12      270.33      290.62      8.63 o
   2   2  12        4.25        8.58      6.82 o
   3   2  12       47.22       58.80      7.62 o
   4   2  12      295.96      285.71      8.06 o
   5   2  12        0.01        3.14      7.15 o
   6   2  12        0.81        4.20      6.12 o
   7   2  12        9.15        7.75      6.86 o
   8   2  12       18.51       19.97      6.88 o
   1   3  12      238.54      252.66      8.57 o
   2   3  12        7.02        3.28      6.53 o
   3   3  12       15.94       19.62      6.86 o
   4   3  12      192.53      192.53      7.81 o
   5   3  12       66.86       65.41      6.97 o
   6   3  12       13.30       11.62      6.44 o
   7   3  12        1.51        3.76      6.45 o
   8   3  12        2.79        8.47      7.11 o
   0   4  12       89.86       84.16      9.91 o
   1   4  12      232.13      229.88      7.76 o
   2   4  12       17.09       20.16      7.42 o
   3   4  12        5.86       12.58      7.54 o
   4   4  12        0.02        2.55      7.45 o
   5   4  12       54.28       53.42      6.12 o
   6   4  12        1.26        6.09      6.36 o
   7   4  12       10.29       15.57      6.79 o
   8   4  12        0.81        7.70      8.62 o
   1   5  12       12.22       16.19      6.62 o
   2   5  12      115.39      105.80      7.82 o
   3   5  12        9.69       13.46      7.68 o
   4   5  12        0.00        9.29      7.79 o
   5   5  12        9.52       14.89      6.75 o
   6   5  12        5.20       17.45      6.86 o
   7   5  12        2.23       10.51      6.57 o
   0   6  12      714.84      685.77     15.35 o
   1   6  12       21.11       19.00      6.30 o
   2   6  12       14.44       11.65      6.92 o
   3   6  12        3.66        1.98      6.93 o
   4   6  12      146.30      144.18      6.80 o
   5   6  12       19.14       27.54      5.84 o
   6   6  12      133.68      121.57      6.60 o
   7   6  12       20.88       22.14      7.05 o
   1   7  12       55.03       58.81      6.93 o
   2   7  12      264.48      273.44      7.27 o
   3   7  12       87.77       93.94      6.38 o
   4   7  12       53.89       51.36      6.27 o
   5   7  12      199.41      186.77      6.30 o
   6   7  12        0.25        5.78      6.13 o
   7   7  12        0.38        8.29      6.95 o
   0   8  12      372.57      337.11     10.03 o
   1   8  12      169.35      169.24      7.15 o
   2   8  12       40.23       40.67      6.06 o
   3   8  12        0.38        7.03      5.74 o
   4   8  12       90.53       94.63      5.93 o
   5   8  12       55.26       55.63      5.75 o
   6   8  12        9.11       17.64      6.31 o
   7   8  12        0.86        3.76      6.67 o
   1   9  12       97.51       99.18      5.71 o
   2   9  12       65.44       74.19      5.67 o
   3   9  12      480.75      472.56      6.58 o
   4   9  12        2.51        7.13      5.50 o
   5   9  12       42.75       50.09      6.03 o
   6   9  12        0.17        6.96      6.28 o
   7   9  12        2.41        5.94      7.03 o
   0  10  12      134.54      142.96      8.81 o
   1  10  12       30.27       33.36      5.42 o
   2  10  12      336.35      324.33      6.42 o
   3  10  12       34.52       33.49      5.65 o
   4  10  12       31.08       39.61      5.60 o
   5  10  12        4.85        8.22      5.96 o
   6  10  12       11.63       16.05      6.63 o
   7  10  12        2.89       11.67      7.20 o
   1  11  12        0.45        9.02      5.62 o
   2  11  12       28.72       34.21      5.72 o
   3  11  12       30.48       32.40      5.32 o
   4  11  12        0.05        7.07      5.70 o
   5  11  12       41.91       41.34      5.94 o
   6  11  12        0.14        7.12      6.36 o
   0  12  12      214.92      192.81      8.93 o
   1  12  12      312.16      328.48      6.52 o
   2  12  12       79.74       80.73      5.93 o
   3  12  12       15.54       22.21      5.46 o
   4  12  12       50.57       48.31      5.99 o
   5  12  12        8.98       12.25      6.26 o
   6  12  12       24.47       29.65      6.68 o
   1  13  12        3.09        0.93      5.57 o
   2  13  12        4.11        8.10      5.34 o
   3  13  12        2.66        7.22      5.93 o
   4  13  12        1.87        2.85      5.85 o
   5  13  12        0.80        2.48      6.66 o
   6  13  12        3.84        7.73      6.90 o
   0  14  12      319.55      294.62      8.99 o
   1  14  12      106.52      109.83      5.82 o
   2  14  12       23.29       25.40      5.76 o
   3  14  12        7.00       12.01      5.61 o
   4  14  12       12.45       15.77      5.99 o
   5  14  12        7.91       22.22      6.68 o
   6  14  12        0.98       12.64     15.56 o
   1  15  12      219.02      202.42      5.95 o
   2  15  12      160.91      159.73      5.74 o
   3  15  12       16.21       24.15      5.72 o
   4  15  12        8.06       15.06      6.49 o
   5  15  12        4.45       17.43      6.84 o
   0  16  12       51.78       38.76      7.33 o
   1  16  12        1.76        9.49      5.22 o
   2  16  12       54.90       53.53      6.05 o
   3  16  12       12.70       18.81      6.31 o
   4  16  12        3.63       10.15      6.37 o
   5  16  12       30.02       24.74      6.83 o
   1  17  12        1.86        6.27      5.91 o
   2  17  12       56.29       56.74      5.67 o
   3  17  12       15.53       25.89      5.89 o
   4  17  12        1.24        3.46      6.00 o
   0  18  12       55.70       59.69      8.37 o
   1  18  12        5.01       10.19      5.89 o
   2  18  12        7.01       16.35      5.74 o
   3  18  12        1.14        7.42      6.03 o
   1  19  12        5.51       12.57      5.82 o
   2  19  12       19.04       18.59      6.06 o
   3  19  12        7.08       12.90      6.28 o
   0  20  12        2.74        7.61      8.49 o
   1  20  12       13.67       18.14      6.22 o
   1   1  13      142.09      143.04      8.41 o
   2   1  13      188.88      175.61      8.27 o
   3   1  13       23.62       26.65      8.14 o
   4   1  13       62.38       69.24      7.99 o
   5   1  13       43.10       47.97      7.52 o
   6   1  13        2.19        7.75      6.80 o
   7   1  13       11.32       10.49      6.88 o
   8   1  13        2.17       -0.23     29.67 o
   0   2  13      437.16      408.29     11.68 o
   1   2  13      401.94      423.30      9.48 o
   2   2  13        7.24        9.55      7.20 o
   3   2  13        5.52       14.23      7.50 o
   4   2  13      145.59      155.57      7.71 o
   5   2  13        0.88        9.04      7.57 o
   6   2  13       46.44       51.12      6.32 o
   7   2  13       17.72       13.82      6.71 o
   1   3  13        6.60        9.60      8.19 o
   2   3  13       90.94       85.81      7.42 o
   3   3  13        0.00        3.62      7.26 o
   4   3  13      178.44      195.42      8.17 o
   5   3  13       45.99       34.26      7.78 o
   6   3  13       27.45       31.14      6.26 o
   7   3  13        1.46        6.59      6.78 o
   0   4  13      250.68      272.10     10.68 o
   1   4  13      561.78      581.82      8.59 o
   2   4  13       42.28       39.61      7.92 o
   3   4  13      137.08      150.30      8.25 o
   4   4  13        9.62       13.59      7.95 o
   5   4  13       53.71       60.45      7.26 o
   6   4  13       14.11       15.63      6.34 o
   7   4  13       30.89       38.52      7.55 o
   1   5  13        0.37        4.83      6.98 o
   2   5  13      170.86      179.94      7.47 o
   3   5  13       14.13       26.76      7.09 o
   4   5  13      190.33      197.68      8.62 o
   5   5  13      154.90      150.21      7.41 o
   6   5  13       29.54       23.57      6.85 o
   7   5  13        5.79       11.82      7.18 o
   0   6  13       23.19       25.65      8.40 o
   1   6  13        8.85       14.87      6.60 o
   2   6  13      175.58      185.60      7.49 o
   3   6  13       46.29       49.19      7.80 o
   4   6  13       38.34       38.85      6.44 o
   5   6  13       11.64       17.22      6.59 o
   6   6  13        5.07       16.54      6.66 o
   7   6  13        0.16       12.77      7.16 o
   1   7  13      257.04      251.56      7.50 o
   2   7  13       84.90       81.12      7.15 o
   3   7  13       11.70       12.90      7.05 o
   4   7  13        7.18        8.86      6.23 o
   5   7  13        6.92       16.06      6.62 o
   6   7  13        0.03        5.24      6.30 o
   7   7  13       11.95       16.01      7.48 o
   0   8  13        1.36       -0.45      9.73 o
   1   8  13        5.89       15.85      6.44 o
   2   8  13      149.26      152.08      7.63 o
   3   8  13        7.28        8.06      6.62 o
   4   8  13       10.82       18.09      6.59 o
   5   8  13        1.16        2.79      6.05 o
   6   8  13       25.15       26.76      6.51 o
   7   8  13        3.47        7.75      7.41 o
   1   9  13       38.59       39.64      5.93 o
   2   9  13      106.12      107.59      6.29 o
   3   9  13       81.96       93.59      6.09 o
   4   9  13      142.27      144.92      5.83 o
   5   9  13       73.94       69.50      6.14 o
   6   9  13       31.53       30.88      6.70 o
   7   9  13        1.49        9.95      7.34 o
   0  10  13       75.30       82.67      7.79 o
   1  10  13      260.56      292.66      6.41 o
   2  10  13      142.22      129.14      6.03 o
   3  10  13        2.87        1.98      5.77 o
   4  10  13        0.02       -1.92      5.82 o
   5  10  13        1.81        6.59      6.33 o
   6  10  13       11.33       16.83      6.80 o
   1  11  13      159.34      159.28      6.21 o
   2  11  13        1.02        2.77      5.70 o
   3  11  13        2.03        9.21      5.57 o
   4  11  13       13.14       16.70      5.86 o
   5  11  13       17.19       20.24      6.20 o
   6  11  13        0.79       10.45      6.80 o
   0  12  13       73.08       77.93      8.80 o
   1  12  13       44.97       47.45      6.02 o
   2  12  13        0.24        6.25      5.84 o
   3  12  13      156.25      159.71      6.06 o
   4  12  13        3.00        4.80      5.99 o
   5  12  13        4.33        8.47      6.79 o
   6  12  13        2.14        7.51      7.04 o
   1  13  13      222.10      196.49      6.38 o
   2  13  13        0.06        4.12      5.41 o
   3  13  13       79.07       82.88      5.65 o
   4  13  13        0.36        8.52      6.03 o
   5  13  13        3.55        1.88      6.53 o
   6  13  13        0.33        9.56      7.35 o
   0  14  13      155.02      134.31      8.92 o
   1  14  13       52.95       50.81      6.02 o
   2  14  13       24.03       19.59      5.98 o
   3  14  13       31.77       24.80      5.81 o
   4  14  13        0.10        3.29      6.06 o
   5  14  13       10.66        7.28      6.72 o
   1  15  13      131.65      126.64      5.83 o
   2  15  13        2.40        5.51      5.78 o
   3  15  13       33.19       52.10      5.84 o
   4  15  13       13.32       17.88      6.31 o
   5  15  13        7.50       16.81      7.06 o
   0  16  13       26.07       32.69      7.55 o
   1  16  13        1.01        6.42      6.08 o
   2  16  13       23.18       25.05      5.94 o
   3  16  13        2.24       11.16      5.99 o
   4  16  13        7.00       11.71      6.37 o
   1  17  13       35.32       36.50      6.03 o
   2  17  13        0.13       11.40      6.36 o
   3  17  13       14.52       18.63      6.16 o
   4  17  13       41.36       48.18      6.70 o
   0  18  13        2.44       11.26      8.41 o
   1  18  13        4.94        8.89      6.06 o
   2  18  13       11.80       12.07      5.88 o
   3  18  13        0.09        4.96      6.28 o
   1  19  13        9.98       19.56      6.36 o
   2  19  13        2.99        6.67      6.22 o
   0  20  13       78.91       78.62     11.40 o
   0   0  14      170.98      144.33     15.62 o
   1   0  14      165.57      151.31     12.93 o
   2   0  14     1207.47     1233.08     16.95 o
   3   0  14       16.34       23.22     11.80 o
   4   0  14       25.60       23.96     11.07 o
   5   0  14      123.98      136.88     12.12 o
   6   0  14        0.67        3.68     10.67 o
   7   0  14       15.71       18.49      9.79 o
   1   1  14     2682.29     2629.65     19.10 o
   2   1  14       41.70       41.60      7.44 o
   3   1  14       31.05       28.32      7.95 o
   4   1  14        0.71        0.57      8.05 o
   5   1  14       26.62       22.91      8.63 o
   6   1  14        6.40       13.62      7.74 o
   7   1  14       24.33       26.58      7.20 o
   0   2  14      195.06      190.34     11.42 o
   1   2  14      226.77      225.24      8.81 o
   2   2  14        0.23        4.45      7.51 o
   3   2  14      957.17     1015.06     14.22 o
   4   2  14        5.82        2.32      8.10 o
   5   2  14       73.79       67.51      8.91 o
   6   2  14        5.91       13.84      7.79 o
   7   2  14        0.03        2.75      7.00 o
   1   3  14        2.44        6.67      8.70 o
   2   3  14       97.68       98.32      8.44 o
   3   3  14        0.59        3.90      7.71 o
   4   3  14        1.30       11.04      7.41 o
   5   3  14       84.36       87.14      8.49 o
   6   3  14       54.95       60.50      6.91 o
   7   3  14        0.46        7.14      7.22 o
   0   4  14        3.12        3.75      9.77 o
   1   4  14       52.14       54.65      7.04 o
   2   4  14       50.46       63.59      7.13 o
   3   4  14       79.18       80.51      7.53 o
   4   4  14       54.16       66.34      8.09 o
   5   4  14       16.15       23.36      8.18 o
   6   4  14       17.87       20.28      7.25 o
   7   4  14        1.19        5.32      7.85 o
   1   5  14        9.03       13.34      6.90 o
   2   5  14        1.37        9.19      7.68 o
   3   5  14       96.89      102.18      7.98 o
   4   5  14       18.61       18.99      8.74 o
   5   5  14      243.28      242.09      7.87 o
   6   5  14      209.21      218.07     11.12 o
   7   5  14       56.02       53.21      7.20 o
   0   6  14       25.59       24.01      9.99 o
   1   6  14      283.31      282.80      7.62 o
   2   6  14      469.75      467.86      8.88 o
   3   6  14        1.24        5.43      7.50 o
   4   6  14       75.73       75.06      8.27 o
   5   6  14      294.43      306.17      7.33 o
   6   6  14       23.79       34.20      7.02 o
   7   6  14       44.24       38.10      7.69 o
   1   7  14        3.40        5.03      6.97 o
   2   7  14        1.10        7.09      7.11 o
   3   7  14      630.30      616.05     10.68 o
   4   7  14       64.72       69.52      7.12 o
   5   7  14       51.04       53.32      7.04 o
   6   7  14       48.86       43.71      7.04 o
   7   7  14       32.56       38.50      7.88 o
   0   8  14       13.00       20.55     10.48 o
   1   8  14      107.30      117.88      7.26 o
   2   8  14      156.93      141.01      7.13 o
   3   8  14       64.46       66.51      6.54 o
   4   8  14      188.73      183.58      7.76 o
   5   8  14        7.45       12.04      6.48 o
   6   8  14        0.04        7.07      6.96 o
   7   8  14       22.33       22.97      8.15 o
   1   9  14       19.07       17.54      6.66 o
   2   9  14       54.95       60.78      6.68 o
   3   9  14       14.29       20.40      6.45 o
   4   9  14        0.20        7.63      6.02 o
   5   9  14       79.29       83.22      6.55 o
   6   9  14        4.59       11.08      7.03 o
   0  10  14       33.80       29.94      8.20 o
   1  10  14      102.23       99.03      6.25 o
   2  10  14      112.12      102.99      6.33 o
   3  10  14        5.79        9.41      5.88 o
   4  10  14        6.00       12.97      5.99 o
   5  10  14       86.67       92.22      6.73 o
   6  10  14       30.86       32.85      7.35 o
   1  11  14      210.54      205.49      6.47 o
   2  11  14      102.91      101.96      6.22 o
   3  11  14       13.57       18.01      6.30 o
   4  11  14       99.48      102.77      6.30 o
   5  11  14       32.10       28.93      6.55 o
   6  11  14        2.94        2.64      7.28 o
   0  12  14      104.23      103.91      8.22 o
   1  12  14       89.10       78.39      6.16 o
   2  12  14      191.75      180.90      6.28 o
   3  12  14        2.89        5.89      6.05 o
   4  12  14       14.74       25.54      6.22 o
   5  12  14       16.57       20.74      6.43 o
   6  12  14       22.47       19.90      7.26 o
   1  13  14       45.91       47.66      6.36 o
   2  13  14        1.28        8.97      6.19 o
   3  13  14        0.08        6.28      5.89 o
   4  13  14        4.41        9.41      5.97 o
   5  13  14       40.17       38.15      6.98 o
   0  14  14       59.40       67.16      8.39 o
   1  14  14        7.79       15.35      6.20 o
   2  14  14        8.64       14.23      5.90 o
   3  14  14       51.49       50.49      6.05 o
   4  14  14       13.60       21.09      6.50 o
   5  14  14       21.84       16.53      7.09 o
   1  15  14       52.19       48.35      5.84 o
   2  15  14        0.05        7.02      6.19 o
   3  15  14        0.62        6.92      6.20 o
   4  15  14        3.55        7.37      6.47 o
   0  16  14       10.89       13.24     10.10 o
   1  16  14       80.78       79.80      6.08 o
   2  16  14      139.07      129.31      6.45 o
   3  16  14        1.73       14.58      6.71 o
   4  16  14        8.88       12.14      6.84 o
   1  17  14       33.25       47.64      5.82 o
   2  17  14        4.73       10.82      6.34 o
   3  17  14       22.12       23.85      6.63 o
   0  18  14       21.38       26.05      8.79 o
   1  18  14       41.21       47.67      6.18 o
   2  18  14       21.50       21.78      6.13 o
   1  19  14        1.49       12.98      6.41 o
   1   1  15      878.03      842.83     12.92 o
   2   1  15       51.16       50.34      8.86 o
   3   1  15        0.74        5.91      8.01 o
   4   1  15       23.06       29.37      7.99 o
   5   1  15        9.67       18.67      8.72 o
   6   1  15        7.13       13.93      7.80 o
   7   1  15        8.31       11.03      7.84 o
   0   2  15     1324.05     1316.30     18.14 o
   1   2  15        0.39        9.62      8.57 o
   2   2  15      688.26      705.50     10.92 o
   3   2  15        0.86       -2.33      7.92 o
   4   2  15       73.33       82.05      9.12 o
   5   2  15       44.34       48.10      8.83 o
   6   2  15        2.19        5.22      8.63 o
   7   2  15        5.65        8.01      7.78 o
   1   3  15        0.35        3.20      8.18 o
   2   3  15      844.73      858.88     15.55 o
   3   3  15      482.54      492.95      9.42 o
   4   3  15      570.42      613.04     14.87 o
   5   3  15       40.58       43.36      8.59 o
   6   3  15       44.24       43.87      7.34 o
   7   3  15       27.40       27.13      7.63 o
   0   4  15      172.54      173.74     11.17 o
   1   4  15        1.01        4.34      7.78 o
   2   4  15       15.66       16.52      7.13 o
   3   4  15      456.13      459.77     12.43 o
   4   4  15      257.56      262.29      8.31 o
   5   4  15      462.16      438.67     10.13 o
   6   4  15       47.73       42.39      7.49 o
   7   4  15       61.33       39.12      8.96 o
   1   5  15      285.82      296.88      8.38 o
   2   5  15      662.37      678.16      9.35 o
   3   5  15        3.69        9.91      7.94 o
   4   5  15        0.03        9.21      7.67 o
   5   5  15       65.06       50.20      8.38 o
   6   5  15      171.99      163.47      7.68 o
   7   5  15        0.76       12.21      7.75 o
   0   6  15        2.79        6.50      9.86 o
   1   6  15       13.35       18.78      7.45 o
   2   6  15       51.86       44.41      6.94 o
   3   6  15       35.84       38.11      8.21 o
   4   6  15        1.52        5.12      7.94 o
   5   6  15        1.63        7.11      6.91 o
   6   6  15       35.58       44.23      7.32 o
   7   6  15       30.86       27.80      8.21 o
   1   7  15        0.10        2.89      7.22 o
   2   7  15        4.55        1.47      7.55 o
   3   7  15      125.27      129.08      7.74 o
   4   7  15       41.96       45.91      7.03 o
   5   7  15       18.96       22.25      6.82 o
   6   7  15       93.17       95.14      7.33 o
   0   8  15       31.16       34.58      9.56 o
   1   8  15       79.70       74.73      7.45 o
   2   8  15       83.15       77.04      7.24 o
   3   8  15       87.61       79.30      7.30 o
   4   8  15        0.34       -3.70      7.62 o
   5   8  15        1.45        7.30      6.62 o
   6   8  15        0.73        7.27      7.26 o
   1   9  15      949.04      875.49     15.69 o
   2   9  15      222.41      228.48      6.79 o
   3   9  15       79.91       79.86      6.89 o
   4   9  15       11.69       20.22      7.04 o
   5   9  15        8.22       13.32      6.53 o
   6   9  15       11.40       10.74      7.13 o
   0  10  15      160.90      125.70      8.74 o
   1  10  15       30.09       39.38      6.02 o
   2  10  15      323.66      315.27      7.00 o
   3  10  15       38.96       35.94      6.55 o
   4  10  15        3.78        7.61      6.12 o
   5  10  15       20.68       26.66      6.65 o
   6  10  15       15.37       15.34      7.20 o
   1  11  15       43.14       35.92      6.27 o
   2  11  15       65.59       65.70      6.34 o
   3  11  15       39.44       33.53      6.58 o
   4  11  15       30.50       33.36      6.42 o
   5  11  15       28.84       28.45      6.73 o
   6  11  15        4.62        8.84      9.04 o
   0  12  15       80.08       69.86      8.79 o
   1  12  15      361.99      323.67      6.74 o
   2  12  15        0.35        6.44      6.36 o
   3  12  15      150.44      148.38      6.11 o
   4  12  15       24.61       27.76      6.44 o
   5  12  15        1.03        4.65      6.75 o
   1  13  15        0.03        4.02      5.82 o
   2  13  15      152.48      150.60      6.30 o
   3  13  15       20.07       26.31      6.31 o
   4  13  15       35.42       38.51      6.44 o
   5  13  15       75.15       70.33      7.75 o
   0  14  15       30.52       34.45      8.90 o
   1  14  15       32.09       35.70      6.66 o
   2  14  15        3.53        9.82      6.04 o
   3  14  15        0.21        8.86      6.44 o
   4  14  15      143.03      150.56      6.79 o
   1  15  15       46.80       47.29      6.64 o
   2  15  15       26.36       26.21      6.10 o
   3  15  15        1.28        8.95      6.37 o
   4  15  15        3.08        4.92      6.54 o
   0  16  15        3.82       15.63      9.29 o
   1  16  15       25.83       37.08      5.99 o
   2  16  15       38.59       36.36      6.57 o
   3  16  15      111.84      126.07      6.79 o
   1  17  15       38.90       37.24      6.32 o
   2  17  15        2.04        7.62      6.35 o
   3  17  15        0.55        3.09      7.12 o
   0  18  15      114.68      134.50      9.75 o
   1  18  15        0.37        5.32      6.27 o
   2  18  15       19.12       16.48      8.32 o
   0   0  16    10480.29    10132.88    324.94 o
   1   0  16      106.17      113.37     12.85 o
   2   0  16     2304.94     2278.83     97.79 o
   3   0  16      124.75      125.69     13.64 o
   4   0  16      197.43      194.45     21.95 o
   5   0  16       33.76       50.74     12.44 o
   6   0  16       12.02       17.20     13.03 o
   7   0  16        9.15        3.07     12.39 o
   1   1  16     1041.68      987.62     17.43 o
   2   1  16      390.89      368.16     13.41 o
   3   1  16       85.82       89.87      9.08 o
   4   1  16      366.19      384.81     11.28 o
   5   1  16      367.04      367.53     17.38 o
   6   1  16       19.69       18.34      8.83 o
   7   1  16        0.65       13.02      8.12 o
   0   2  16       43.63       42.01     11.08 o
   1   2  16     2044.80     2028.61     33.03 o
   2   2  16        2.58        4.48      9.47 o
   3   2  16     1021.43     1021.94     40.56 o
   4   2  16       18.66       17.92      8.74 o
   5   2  16        8.85        6.08      9.23 o
   6   2  16       11.80       12.71      8.18 o
   7   2  16        9.04       17.31      8.60 o
   1   3  16       69.04       78.82      8.82 o
   2   3  16       21.29       22.10      8.47 o
   3   3  16      786.32      776.96     17.46 o
   4   3  16      392.59      395.86     24.98 o
   5   3  16       30.48       43.45      9.18 o
   6   3  16       18.30       24.83      8.39 o
   7   3  16        2.91        7.83      7.88 o
   0   4  16       22.36       32.70     11.05 o
   1   4  16        5.18        8.01      8.23 o
   2   4  16      381.67      411.79      8.92 o
   3   4  16      104.12      108.04     10.04 o
   4   4  16      796.91      842.77     37.90 o
   5   4  16        0.25        2.62      8.44 o
   6   4  16       35.83       35.83      8.48 o
   1   5  16      427.11      435.08      9.26 o
   2   5  16       24.70       24.85      7.63 o
   3   5  16       33.76       33.66      8.26 o
   4   5  16      560.54      595.94     14.10 o
   5   5  16       60.04       60.94      8.87 o
   6   5  16      252.28      230.35      9.05 o
   0   6  16      104.58       96.97     10.93 o
   1   6  16       24.73       17.97      7.49 o
   2   6  16        1.18        8.32      8.37 o
   3   6  16        5.57        4.10      7.82 o
   4   6  16        9.26       10.73      8.29 o
   5   6  16      201.61      193.91      8.39 o
   6   6  16        0.63        3.50      7.74 o
   1   7  16       35.65       48.98      7.43 o
   2   7  16       20.54       34.32      8.16 o
   3   7  16       38.47       42.11      7.55 o
   4   7  16      281.80      281.15     11.36 o
   5   7  16       21.18       21.07      6.88 o
   6   7  16        9.11       10.25      7.76 o
   0   8  16      221.85      182.96     10.92 o
   1   8  16       28.59       28.67      7.40 o
   2   8  16       33.46       28.81      8.02 o
   3   8  16       68.09       73.59      7.24 o
   4   8  16       91.86       92.99      7.86 o
   5   8  16        0.60        7.63      6.88 o
   6   8  16        0.83        9.15      7.41 o
   1   9  16       65.46       48.60      7.16 o
   2   9  16      174.00      166.04      7.30 o
   3   9  16       37.18       46.05      7.17 o
   4   9  16        3.94        8.06      7.66 o
   5   9  16       13.47       18.31      6.93 o
   6   9  16       30.06       22.79      7.70 o
   0  10  16      101.51       88.46      8.56 o
   1  10  16        0.33        6.45      6.57 o
   2  10  16        0.14        1.09      6.37 o
   3  10  16        0.87        9.01      6.71 o
   4  10  16       23.57       25.92      6.62 o
   5  10  16        2.07        7.41      7.18 o
   1  11  16       89.49       95.53      6.31 o
   2  11  16       10.04       19.61      6.37 o
   3  11  16       56.66       63.27      6.60 o
   4  11  16        0.01        6.55      6.58 o
   5  11  16       18.63       18.60      7.39 o
   0  12  16      414.73      400.77     12.16 o
   1  12  16       41.49       48.31      6.45 o
   2  12  16       22.90       31.47      6.46 o
   3  12  16       31.84       37.43      6.86 o
   4  12  16       34.20       36.65      6.84 o
   5  12  16        4.29       10.28      7.29 o
   1  13  16        0.55        8.46      6.65 o
   2  13  16       73.53       65.89      6.82 o
   3  13  16        7.26        9.61      6.71 o
   4  13  16       29.57       34.10      6.60 o
   0  14  16        9.70       19.01     10.02 o
   1  14  16       46.53       54.89      6.70 o
   2  14  16       12.02       11.60      6.90 o
   3  14  16       65.23       54.08      6.68 o
   4  14  16        1.07        4.33      6.79 o
   1  15  16      123.08      106.23      7.11 o
   2  15  16       29.47       31.67      6.53 o
   3  15  16       56.74       70.01      6.59 o
   4  15  16        0.14        1.52     29.21 o
   0  16  16       38.40       43.57      9.57 o
   1  16  16       39.47       36.59      6.73 o
   2  16  16       53.61       67.59      6.48 o
   3  16  16        2.17        7.77      6.84 o
   1  17  16       16.50       18.07      6.89 o
   2  17  16        5.64       10.83      6.86 o
   1   1  17     1344.01     1331.59     18.92 o
   2   1  17      222.66      217.94     10.77 o
   3   1  17       31.31       31.50      9.01 o
   4   1  17       37.83       48.40      9.25 o
   5   1  17      176.04      165.98     10.18 o
   6   1  17       14.30       18.58      9.82 o
   0   2  17      799.99      821.08     14.98 o
   1   2  17      126.28      131.53     10.73 o
   2   2  17     1295.56     1335.11     40.51 o
   3   2  17       59.43       62.49      9.20 o
   4   2  17      193.99      192.67      9.67 o
   5   2  17        0.76        5.72      9.69 o
   6   2  17        0.21        8.04      9.52 o
   1   3  17       22.77       27.39      8.97 o
   2   3  17      789.55      829.89     30.61 o
   3   3  17      197.70      195.80     10.14 o
   4   3  17       47.60       39.26      9.15 o
   5   3  17      188.83      185.97     14.94 o
   6   3  17      103.59       89.87     11.03 o
   0   4  17       49.11       47.68     10.72 o
   1   4  17      164.54      162.46      9.23 o
   2   4  17      105.87      104.22      8.36 o
   3   4  17      141.56      137.23     10.54 o
   4   4  17        4.88        7.25     10.68 o
   5   4  17      252.47      237.87     12.24 o
   6   4  17        0.16        6.07      9.16 o
   1   5  17      283.05      268.38      9.68 o
   2   5  17       19.25       29.65      8.27 o
   3   5  17       22.98       30.04      8.87 o
   4   5  17      265.22      279.06     13.92 o
   5   5  17        6.06       12.25      9.37 o
   6   5  17      141.10      119.89      8.29 o
   0   6  17        0.52        1.32     11.11 o
   1   6  17        8.43        9.13      7.80 o
   2   6  17       90.69       91.79      8.57 o
   3   6  17      109.34      107.22      8.35 o
   4   6  17       67.14       54.81      8.40 o
   5   6  17       12.91        8.91      7.81 o
   6   6  17       52.84       44.00      8.18 o
   1   7  17        4.11        6.69      7.84 o
   2   7  17       32.48       24.50      8.08 o
   3   7  17        2.51       11.48      7.69 o
   4   7  17       41.71       44.28      7.56 o
   5   7  17        7.33        5.31      7.73 o
   6   7  17       38.63       37.50      7.89 o
   0   8  17        7.86       18.37     11.12 o
   1   8  17       51.26       44.59      7.61 o
   2   8  17      389.39      376.18      9.57 o
   3   8  17       14.12       16.02      8.23 o
   4   8  17       50.29       55.44      7.69 o
   5   8  17        1.87       12.56      7.22 o
   6   8  17       11.20       18.92      9.20 o
   1   9  17       61.92       50.50      8.04 o
   2   9  17       23.62       20.14      8.06 o
   3   9  17        1.98        3.89      7.37 o
   4   9  17        2.26        8.55      8.29 o
   5   9  17       12.68       18.92      7.21 o
   0  10  17      999.66      885.47     13.80 o
   1  10  17       11.65       17.02      6.80 o
   2  10  17      226.12      195.54      7.69 o
   3  10  17        1.64        3.52      6.95 o
   4  10  17        1.36        7.20      7.65 o
   5  10  17        2.76       12.34      7.23 o
   1  11  17       41.22       34.93      6.84 o
   2  11  17      190.38      171.58      6.81 o
   3  11  17        4.27        7.22      6.92 o
   4  11  17        3.17        8.23      6.74 o
   5  11  17       21.44       19.53      7.25 o
   0  12  17       48.54       52.54      9.59 o
   1  12  17        0.98        8.02      6.61 o
   2  12  17       14.36       15.94      6.58 o
   3  12  17       78.28       82.74      6.93 o
   4  12  17        3.22       11.84      6.98 o
   1  13  17        4.92       13.82      6.58 o
   2  13  17        1.07        8.45      6.65 o
   3  13  17       29.54       35.94      6.70 o
   4  13  17       46.44       39.81      7.53 o
   0  14  17       46.47       51.33      9.45 o
   1  14  17       11.89       12.58      6.70 o
   2  14  17       21.82       19.71      6.97 o
   3  14  17        8.45        9.04      6.64 o
   1  15  17        1.45       10.51      7.01 o
   2  15  17       25.81       32.09      6.98 o
   3  15  17       11.65       12.87      7.31 o
   0  16  17       57.85       63.33     10.15 o
   1  16  17       67.70       74.48      7.44 o
   2  16  17        1.21       12.81      6.68 o
   0   0  18     2697.42     2608.04     50.19 o
   1   0  18       61.21       61.40     16.12 o
   2   0  18       64.93       73.64     14.40 o
   3   0  18        5.27       13.75     12.05 o
   4   0  18      350.10      358.95     38.54 o
   5   0  18      177.20      162.96     13.83 o
   6   0  18       43.24       30.15     14.16 o
   1   1  18      505.77      522.29     12.50 o
   2   1  18      331.27      309.34     12.98 o
   3   1  18        0.00        9.10      8.63 o
   4   1  18       93.26       99.86      9.45 o
   5   1  18        5.60        9.76      9.21 o
   6   1  18        5.70        8.95     10.22 o
   0   2  18       35.37       48.07     12.37 o
   1   2  18      153.06      154.08     12.14 o
   2   2  18        6.71       14.81     10.12 o
   3   2  18      249.26      238.38     10.70 o
   4   2  18       11.34       12.28      9.70 o
   5   2  18        8.44        9.33     10.13 o
   6   2  18       31.26       26.70     11.35 o
   1   3  18       36.77       34.06      9.06 o
   2   3  18      484.21      489.66     12.58 o
   3   3  18       83.18       76.22      9.05 o
   4   3  18       97.58       98.48     10.49 o
   5   3  18       61.49       69.23      9.93 o
   6   3  18       40.48       37.13      9.17 o
   0   4  18      467.57      483.29     14.18 o
   1   4  18       37.03       44.55      9.20 o
   2   4  18       59.25       71.67      9.11 o
   3   4  18       35.45       37.06     10.49 o
   4   4  18       43.71       48.13     11.11 o
   5   4  18        1.30       19.91     10.51 o
   6   4  18        1.60        5.13      9.20 o
   1   5  18      123.07      122.81      9.33 o
   2   5  18       11.05       11.91      8.41 o
   3   5  18        8.43       17.28      8.15 o
   4   5  18      215.11      213.21     10.86 o
   5   5  18       42.69       43.31     10.45 o
   6   5  18       79.37       62.25      8.94 o
   0   6  18        1.45        1.96     11.28 o
   1   6  18       24.91       37.17      9.36 o
   2   6  18       71.58       71.14      8.19 o
   3   6  18        8.15        8.43      8.58 o
   4   6  18        5.91       13.37      9.19 o
   5   6  18       54.59       45.57      8.97 o
   1   7  18        4.74       12.96      8.63 o
   2   7  18      215.79      203.48      8.55 o
   3   7  18       28.19       29.47      8.31 o
   4   7  18       28.57       35.83      8.46 o
   5   7  18        0.39        4.37      8.21 o
   0   8  18       96.25       83.40     11.30 o
   1   8  18        6.83       10.03      8.15 o
   2   8  18      246.97      234.26      9.02 o
   3   8  18       46.63       54.10      9.24 o
   4   8  18        9.31       11.92      7.73 o
   5   8  18       16.41       19.71      7.91 o
   1   9  18        1.09        2.17      8.31 o
   2   9  18       18.36       12.87      8.34 o
   3   9  18       10.92        8.00      7.32 o
   4   9  18        9.92       19.05      8.27 o
   5   9  18        2.27        8.93      7.80 o
   0  10  18       58.50       58.42     11.89 o
   1  10  18       15.16        9.01      6.92 o
   2  10  18        4.26       12.02      7.71 o
   3  10  18       13.29       17.80      7.91 o
   4  10  18        1.38       10.51      8.13 o
   5  10  18        1.53       14.75      7.78 o
   1  11  18      179.84      150.18      7.22 o
   2  11  18       67.65       71.48      7.16 o
   3  11  18        3.53        8.85      7.12 o
   4  11  18        1.53        8.17      7.26 o
   0  12  18       30.14       37.66      9.50 o
   1  12  18       22.00       34.17      6.63 o
   2  12  18        0.01        3.39      6.94 o
   3  12  18        2.55        8.34      7.67 o
   4  12  18        2.07       10.06      7.39 o
   1  13  18        7.43       16.61      7.30 o
   2  13  18       57.24       50.06      7.33 o
   3  13  18        9.46       12.14      7.75 o
   0  14  18       28.84       16.07     10.45 o
   1  14  18       22.88       19.21      7.13 o
   2  14  18       49.87       51.65      7.49 o
   3  14  18        6.84        7.09      7.36 o
   1  15  18        5.77       12.94      7.42 o
   2  15  18        2.16        8.59      6.83 o
   0  16  18       13.86       15.45     10.35 o
   1  16  18       19.29       18.43     15.83 o
   1   1  19        1.89        3.62     10.61 o
   2   1  19      323.27      313.22     15.25 o
   3   1  19      128.92      122.97     10.30 o
   4   1  19        0.00        8.02      9.95 o
   5   1  19       49.39       44.66     10.40 o
   6   1  19        0.03       -0.51     20.00 o
   0   2  19        0.65       -2.17     12.01 o
   1   2  19       25.15       32.74      9.95 o
   2   2  19       75.50       63.56     10.65 o
   3   2  19        3.89        9.51     10.01 o
   4   2  19      102.98       91.85      9.80 o
   5   2  19        0.24        6.38     10.72 o
   1   3  19       22.06       24.98     10.17 o
   2   3  19        0.15        9.15     10.50 o
   3   3  19        6.21       17.49     11.41 o
   4   3  19       25.78       26.79      9.99 o
   5   3  19       40.73       44.51     11.83 o
   0   4  19        8.42       12.05     12.84 o
   1   4  19      168.58      165.24     10.01 o
   2   4  19      172.03      171.41      9.84 o
   3   4  19       23.48       19.12      9.74 o
   4   4  19        1.70        1.00     10.08 o
   5   4  19       30.82       28.81     11.87 o
   1   5  19        2.76        3.51      9.41 o
   2   5  19       85.41       76.35      8.85 o
   3   5  19       31.39       27.44      8.72 o
   4   5  19       28.59       31.06     10.67 o
   5   5  19        5.22       13.11     10.27 o
   0   6  19        3.38       10.44     12.23 o
   1   6  19       24.62       28.53      8.95 o
   2   6  19        7.62       12.83      9.25 o
   3   6  19        2.01        9.15      9.26 o
   4   6  19       14.32       14.17      9.25 o
   5   6  19        0.43       13.07      9.11 o
   1   7  19       38.29       37.44      9.42 o
   2   7  19       68.43       52.58      9.45 o
   3   7  19       32.10       24.77      9.42 o
   4   7  19        0.52        2.04      9.82 o
   5   7  19        8.97        7.10      9.45 o
   0   8  19        0.32       14.29     12.24 o
   1   8  19       15.61       22.87      8.95 o
   2   8  19        8.40       14.26      8.89 o
   3   8  19       17.69       29.00      9.25 o
   4   8  19        5.32       11.33      8.21 o
   5   8  19       45.49       37.39      8.36 o
   1   9  19       26.47       23.66      8.65 o
   2   9  19       49.12       64.22      8.84 o
   3   9  19        0.18        8.07      8.11 o
   4   9  19        1.73       11.68      8.58 o
   0  10  19       60.51       44.29     12.22 o
   1  10  19        3.53       10.02      8.33 o
   2  10  19        0.62       13.80      8.42 o
   3  10  19        1.57        9.17      8.51 o
   4  10  19        1.29        8.78      8.36 o
   1  11  19       10.90       15.56      7.25 o
   2  11  19        4.08       10.41      7.20 o
   3  11  19        5.16       10.63      7.56 o
   4  11  19       45.98       40.20      7.72 o
   0  12  19        0.69        3.55     10.08 o
   1  12  19        5.90       16.58      7.55 o
   2  12  19        1.84        7.11      7.93 o
   3  12  19        6.01       10.30      7.79 o
   1  13  19        2.23        6.17      7.07 o
   2  13  19        1.21        6.15      7.56 o
   3  13  19       20.61       15.25     10.27 o
   0  14  19      109.10      112.50     10.50 o
   1  14  19        7.18       10.26      7.67 o
   2  14  19        7.04        8.79      7.91 o
   1  15  19       14.40       14.37     25.48 o
   0   0  20      128.57      113.61     29.30 o
   1   0  20       70.53       61.36     15.44 o
   2   0  20       66.97       86.71     15.30 o
   3   0  20        0.12       12.24     15.47 o
   4   0  20        2.98        7.83     14.07 o
   5   0  20        3.64       21.64     17.05 o
   1   1  20      108.73      110.45     13.40 o
   2   1  20       23.97       22.93     10.12 o
   3   1  20       17.47       13.12      9.95 o
   4   1  20       83.91       78.79      9.47 o
   5   1  20       83.42       61.27     11.52 o
   0   2  20       41.37       43.35     13.71 o
   1   2  20       32.76       37.50      9.91 o
   2   2  20        2.79        2.35     12.50 o
   3   2  20        4.57        4.53     10.69 o
   4   2  20        0.18       14.34      9.73 o
   5   2  20        4.58        4.59     11.05 o
   1   3  20       76.63       67.18     10.57 o
   2   3  20        0.41        8.44     10.92 o
   3   3  20       45.47       50.76     11.99 o
   4   3  20       80.40       76.13     11.96 o
   5   3  20        8.96       -3.13     12.46 o
   0   4  20       17.63       18.74     12.92 o
   1   4  20       44.81       54.33     10.54 o
   2   4  20       15.97       14.00     11.22 o
   3   4  20       13.23       21.29     10.42 o
   4   4  20       16.69       11.70     10.75 o
   5   4  20       27.43       30.85     11.04 o
   1   5  20       26.63       37.08      9.81 o
   2   5  20        0.60        8.88      9.86 o
   3   5  20       23.11       24.13     10.01 o
   4   5  20        7.10       14.59      9.92 o
   5   5  20        4.95       22.24     11.69 o
   0   6  20       83.78       92.27     12.75 o
   1   6  20        7.63        4.55     10.10 o
   2   6  20       19.73       19.42      9.21 o
   3   6  20        1.80        3.51      9.02 o
   4   6  20        0.96        6.82     10.76 o
   1   7  20        0.72        4.20      9.18 o
   2   7  20        3.38        9.57      9.87 o
   3   7  20        0.14        7.59      9.77 o
   4   7  20       19.72       18.81     10.84 o
   0   8  20       36.68       48.15     12.91 o
   1   8  20       45.72       54.14      9.19 o
   2   8  20        4.12        8.55      9.78 o
   3   8  20        2.25        4.35     10.29 o
   4   8  20       13.38       20.87      8.67 o
   1   9  20        7.28       11.41      8.52 o
   2   9  20        8.48       16.57      9.11 o
   3   9  20       34.87       32.26      8.69 o
   4   9  20        5.88       12.83      8.67 o
   0  10  20        2.75        6.64     12.76 o
   1  10  20       59.11       56.76      9.03 o
   2  10  20       11.59       13.76      8.84 o
   3  10  20        5.36        8.08      8.17 o
   1  11  20       30.48       28.35      7.67 o
   2  11  20        4.01        5.80      7.75 o
   3  11  20       16.63       14.80      8.44 o
   0  12  20        8.50       11.25     10.28 o
   1  12  20        0.34        6.26      7.52 o
   2  12  20        0.00        6.12      8.19 o
   1  13  20       40.29       44.12      8.13 o
   2  13  20        5.06       16.37     12.62 o
   1   1  21       34.24       31.89     13.43 o
   2   1  21        3.63        5.40     11.32 o
   3   1  21        1.06        2.27     10.20 o
   4   1  21        1.61        4.70     10.52 o
   0   2  21        7.18        6.86     15.09 o
   1   2  21       31.94       31.48     11.59 o
   2   2  21      132.39      140.90     13.79 o
   3   2  21       14.54       13.24     10.68 o
   4   2  21       43.25       32.21     10.15 o
   1   3  21       65.38       71.22     10.68 o
   2   3  21        1.61       -0.71     11.37 o
   3   3  21        0.27        0.95     10.64 o
   4   3  21        0.86       12.58     12.67 o
   0   4  21       18.50       28.52     13.68 o
   1   4  21        8.51        9.90     10.72 o
   2   4  21        4.35       11.62     11.81 o
   3   4  21       12.04       10.33     11.48 o
   4   4  21        0.45       15.31     12.14 o
   1   5  21       15.20       18.14     10.53 o
   2   5  21       19.64       28.82     10.12 o
   3   5  21        6.16        8.88     11.00 o
   4   5  21        6.75        7.06     11.60 o
   0   6  21        5.95        7.93     12.87 o
   1   6  21       30.98       36.94     10.52 o
   2   6  21       14.46       13.57     10.31 o
   3   6  21       15.64       15.48     11.13 o
   4   6  21        1.02        9.01     10.56 o
   1   7  21        0.32        2.98     10.41 o
   2   7  21        0.38        3.26     10.07 o
   3   7  21       11.77       14.68     10.25 o
   4   7  21       23.42       15.82     10.67 o
   0   8  21        5.50       10.99     13.12 o
   1   8  21        7.58       15.18      9.46 o
   2   8  21        1.13        5.36      9.81 o
   3   8  21        1.84        7.97     10.79 o
   1   9  21        3.44        7.48     10.00 o
   2   9  21        0.43        3.23     10.05 o
   3   9  21        5.63        6.58      9.23 o
   0  10  21        0.09        3.43     13.56 o
   1  10  21       32.31       30.09     10.05 o
   2  10  21        0.07       13.73      8.67 o
   3  10  21        0.08        8.43     20.82 o
   1  11  21       11.38       15.44      7.91 o
   2  11  21       13.74       20.32      8.07 o
   0  12  21        2.82       11.74     11.39 o
   1  12  21        9.85       12.44      7.81 o
   0   0  22      224.50      230.68     22.96 o
   1   0  22       27.35       32.93     17.50 o
   2   0  22        0.06        6.18     16.47 o
   3   0  22       12.27       15.60     14.96 o
   4   0  22       81.97       80.91     24.44 o
   1   1  22      167.59      166.07     13.58 o
   2   1  22      177.34      180.06     14.31 o
   3   1  22       18.39       19.24     11.28 o
   4   1  22        0.01       12.43     10.63 o
   0   2  22       17.15       15.49     16.14 o
   1   2  22        2.13        1.11     12.40 o
   2   2  22       12.71       19.29     11.68 o
   3   2  22        5.34       10.97     13.69 o
   4   2  22       36.75       27.24     13.31 o
   1   3  22       60.53       73.13     11.58 o
   2   3  22       55.75       62.64     12.07 o
   3   3  22       12.89       17.64     11.28 o
   4   3  22       28.44       27.77     11.85 o
   0   4  22      114.76      149.05     16.64 o
   1   4  22       31.48       33.02     11.54 o
   2   4  22       24.94       31.69     12.18 o
   3   4  22        1.10        6.92     11.91 o
   4   4  22        3.35       28.38     20.18 o
   1   5  22       19.66       21.26     10.70 o
   2   5  22       11.84       12.04     11.99 o
   3   5  22       13.49       15.16     12.15 o
   0   6  22       48.25       53.05     15.33 o
   1   6  22        0.16        7.86     10.74 o
   2   6  22        1.83        6.67     10.57 o
   3   6  22        0.69       10.88     11.03 o
   1   7  22        3.54        8.32     10.78 o
   2   7  22        0.21        5.65     10.76 o
   3   7  22       16.29       23.88     12.65 o
   0   8  22        0.56        2.14     13.86 o
   1   8  22        1.91        4.37     10.45 o
   2   8  22        6.36       13.64     10.76 o
   1   9  22       14.26       10.20     10.09 o
   2   9  22       29.34       23.85     10.72 o
   0  10  22       15.67       17.83     13.03 o
   1  10  22        1.59        9.28     10.37 o
   1   1  23       19.30       26.97     13.86 o
   2   1  23       27.91       31.96     14.32 o
   3   1  23       14.85       18.19     12.62 o
   0   2  23       36.96       30.70     17.35 o
   1   2  23       45.53       50.53     13.22 o
   2   2  23      131.26      135.11     13.17 o
   3   2  23        0.46       12.47     12.65 o
   1   3  23       19.92       27.24     13.03 o
   2   3  23        6.00        7.93     12.65 o
   3   3  23        9.51       24.44     12.21 o
   0   4  23       46.82       44.21     17.54 o
   1   4  23       21.13       29.16     12.40 o
   2   4  23       11.96       14.26     12.19 o
   3   4  23        3.79        2.69     14.58 o
   1   5  23       49.58       58.35     11.81 o
   2   5  23        9.53       16.65     12.43 o
   0   6  23       54.17       66.09     17.10 o
   1   6  23        4.72       11.99     11.69 o
   2   6  23      128.79      130.22     12.23 o
   1   7  23        1.12        3.48     11.79 o
   2   7  23        2.62        8.79     13.92 o
   0   8  23        0.76        8.40     15.00 o
   1   8  23        0.17        2.32     11.62 o
   0   0  24       61.44       67.88     30.06 o
   1   0  24        0.72        5.12     21.77 o
   2   0  24       53.44       38.52     29.12 o
   1   1  24        0.18        5.18     17.13 o
   2   1  24       64.09       72.47     14.28 o
   0   2  24      131.55      123.20     38.38 o
   1   2  24       20.49       29.61     14.62 o
   2   2  24        1.96        6.19     13.06 o
   1   3  24       10.72       16.16     14.26 o
   2   3  24      130.47       96.80     27.00 o
   0   4  24      326.16      326.25     41.88 o
   1   4  24        1.02        6.70     14.01 o
   1   5  24        1.90       10.47     14.80 o
   0   6  24        1.84       15.25     25.52 o
 
